# Supplementary material for: Buffalo milk transcriptome: A comparative analysis of early, mid and late lactation
Source: Sci Rep. 2019 Apr 12;9:5993. doi: 10.1038/s41598-019-42513-2 (PMC6461664; doi:10.1038/s41598-019-42513-2)
Supplement: Supplementary file 2 — Dataset 1 [file 41598_2019_42513_MOESM2_ESM.xlsx]

## Sheet: Sheet1
	Supplementary Information
	(Revised manuscript)
	Buffalo milk transcriptome: A comparative analysis of early, mid and late lactation
	Reena Arora*, Anju Sharma, Upasna Sharma, Yashila Girdhar, Mandeep Kaur, Prerna Kapoor Sonika Ahlawat and Ramesh Kumar Vijh
	ICAR-National Bureau of Animal Genetic Resources, Karnal-132001, Haryana
	*Corresponding author: rejagati@gmail.com

## Sheet: Table S1
Supplementary Table S1 :Lactation stage, age, parity and milk yield of buffaloes used for transcriptome analysis from milk
S.No.	Lactation Stage	Age	days in lactation	Parity	Milk yield (litres)
Buffalo 1	Early	6y 5m	54	3	7.5
Buffalo 2	Early	7y	45	3	8
Buffalo 3	Early	6y 6m	47	3	7.5
Buffalo 4	Early	7y	39	3	8
Buffalo 5	Mid	6y 6m	126	3	7.5
Buffalo 6	Mid	6y 10m	136	3	7
Buffalo 7	Mid	6y 10m	125	3	7
Buffalo 8	Mid	6y 9m	117	3	7
Buffalo 9	Late	6y 11m	271	3	7.5
Buffalo 10	Late	7y	273	3	7
Buffalo 11	Late	7y	250	3	7.5
Buffalo 12	Late	6y 6m	256	3	7

## Sheet: Table S2
Supplementary Table S2. Expression data (RPKM) for early, mid and late lactation stages in Murrah buffalo.
Early lactation	RPKM		Mid lactation	RPKM		Late lactation	RPKM
CSN2 (XM_006071124 0..1151)	25140.9		LOC112577774	10886.9		CSN2 (XM_006071124 0..1151)	20342.3
LOC102399155	22091.6		CSN2 (XM_006071124 0..1151)	9928.79		SPP1	14151.1
LOC102406615 (XM_006062183 0..788)	17109.3		SPP1	9843.93		CSN3 (XM_006071122 0..915)	10729.8
CSN3 (XM_006071122 0..915)	13929.5		LOC102399155	7580.9		CSN1S1 (XM_025289961 0..749)	9813.44
SPP1	13733.1		TPT1	6357.15		LOC102399155	9412.94
LOC102406615 (NM_001290964 0..796)	13054.7		LOC112587745	6057.94		CSN1S1 (XM_025289965 0..734)	8834.87
LOC112577774	8366.65		CXCL8	5828.78		LOC102406615 (XM_006062183 0..788)	7260.02
LALBA	7380.6		LOC102406615 (XM_006062183 0..788)	5784.34		CXCL8	6479.48
TPT1	7277.59		LOC102406615 (NM_001290964 0..796)	5616.63		CSN1S1 (XM_006071126 0..1169)	6267.9
CSN1S1 (XM_006071126 0..1169)	7066.33		CSN3 (XM_006071122 0..915)	5203.98		LOC112577774	6206.41
CSN1S1 (XM_025289961 0..749)	6814.01		TMSB4X	4474.81		CSN1S1 (XM_006071125 0..1193)	5985.85
CSN1S1 (XM_006071125 0..1193)	6295.86		CSN1S1 (XM_025289961 0..749)	3936.56		LOC102406615 (NM_001290964 0..796)	5923.7
CSN1S1 (XM_025289965 0..734)	5809.98		SRGN	3741.44		CSN1S1 (XM_025289960 0..770)	5838.84
LOC102395699 (XM_025289516 0..1040)	5408.3		CSN1S1 (XM_025289965 0..734)	3666.85		CSN3 (NM_001290972 0..642)	5223.21
LOC102395699 (XM_025289517 0..1041)	5098.11		LOC102390435 (XM_025260590 0..1500)	3641		LOC102390435 (XM_025260590 0..1500)	5007.31
CSN2 (NM_001290879 0..675)	4364.05		CSN3 (NM_001290972 0..642)	3580.48		LOC102395699 (NM_001290865 0..669)	4727.31
CSN3 (NM_001290972 0..642)	4214.86		LALBA	3390.32		LOC112587745	4639.26
RPS12 (XM_006059295 0..559)	4019.03		FTL	3370.82		LALBA	4619.36
LOC102390435 (XM_025260590 0..1500)	3990.55		CSN1S1 (XM_006071126 0..1169)	3340.38		LOC102395699 (XM_025289516 0..1040)	4544.04
LOC112587745	3927.72		CSN1S1 (XM_006071125 0..1193)	3123.67		TPT1	4076.32
RPLP1	3910.57		LOC102416225	2956.58		LOC112587028	3769.18
RPSA (XM_025272360 0..1126)	3713.11		LOC112587746	2879.53		SRGN	3628.61
CSN1S1 (XM_025289960 0..770)	3640.04		CTSB (XM_006060241 0..2194)	2874.33		LOC102416225	3589
LOC102394862	3638.33		RPS12 (XM_006059295 0..559)	2862.62		LOC102395699 (XM_025289517 0..1041)	3256.36
RPS2	3597.75		TMSB10	2818.72		LOC102415247	3048.22
EEF1A1	3424.32		LOC102415247	2749.96		NFKBIA	2948.52
RPLP0	3347.78		RPLP1	2707.69		CSN1S1 (XM_025289963 0..749)	2819.14
RPS11	3333.46		LOC102394862	2457.89		TMSB4X	2728.2
RPS3A	3035.35		LOC102408963	2399.53		CTSB (XM_006060241 0..2194)	2442.59
CSN1S1 (XM_025289966 0..710)	2914.92		LOC102395699 (XM_025289516 0..1040)	2399.09		LOC112587746	2413.93
RPL37A	2861.04		LGALS3	2274.05		FTL	2230.38
RPS8	2746.08		NFKBIA	2273.76		UBC	2202.86
FTL	2615.84		CSN1S1 (XM_025289960 0..770)	2239.1		ACTG1	2143.11
TMSB4X	2601.65		RPS3A	2172.38		SAT1	2142.44
TMSB10	2440.8		RPS2	2117.86		RPS12 (XM_006059295 0..559)	2062.21
RPL12	2399.54		EEF1A1	2092.33		RPLP1	1997.23
RPL13A	2396.97		RPSA (XM_025272360 0..1126)	2037.47		LOC102408963	1961.93
RPL4	2389.69		LOC102416255	2030.72		ISG15	1939.56
RPL10 (XM_006043633 0..832)	2382.88		RPS11	1865.33		TMSB10	1800.17
SRGN	2362.88		UBC	1818.32		CSN1S1 (XM_025289968 0..662)	1713.07
LOC112587028	2349.46		IL1B (XM_025260560 0..1656)	1747.27		EEF1A1	1699.35
RPS24 (XM_006056932 0..588)	2268.95		RPLP0	1740.82		IL1B (XM_025260560 0..1656)	1692.1
RACK1	2244.08		LOC102414734	1704.33		PLIN2	1626.76
RPS18 (XM_006050311 0..602)	2190.37		GAPDH	1686.03		LOC102394862	1616.01
RPL21 (XM_006068015 0..757)	2140.87		LOC102395699 (XM_025289517 0..1041)	1679.36		LOC102414734	1535.9
RPL32 (XM_006078913 0..592)	2125.64		LOC102397920	1666.77		ACTB (XM_025274489 0..1913)	1529.71
RPS20	2104.95		RPS8	1637.32		RPS2	1475.33
LOC112587746	2047.97		RPL37A	1579.6		RPS3A	1428.85
RPS14	2012.48		RPL13A	1577.73		CXCR4	1424.84
ACTG1	1974.12		RPL21 (XM_006068015 0..757)	1547.3		GAPDH	1401.68
RPL26	1966.56		RPL23A	1545.79		RPLP0	1389.76
CSN1S1 (XM_025289963 0..749)	1947.5		SAT1	1543.45		RPSA (XM_025272360 0..1126)	1384.01
RPL23A	1946.98		CXCR4	1539.4		LGALS3	1349.05
RPS3	1915.7		RPL26	1530.49		UBB (XM_006079461 0..1221)	1243.38
RPS7	1840.3		RPS18 (XM_006050311 0..602)	1509		RPL13A	1193.82
RPS19	1839.72		RPS24 (XM_006056934 0..585)	1484.59		CCL3	1188.73
CTSB (XM_006060241 0..2194)	1782.05		RPL32 (XM_006078913 0..592)	1419.37		APOE (XM_006067539 0..1237)	1181.72
RPL7A	1769.74		APOE (XM_006067539 0..1237)	1417.19		RPS11	1151.62
RPS4X	1769.1		RPS20	1405.85		CCL5	1133.52
RPL23	1764.2		ISG15	1396.05		RPS8	1117.5
RPL11 (XM_006077943 0..605)	1755		ACTB (XM_025274489 0..1913)	1381.38		SDS	1115.78
RPL27A	1753.24		RPL4	1376.54		PLAU (XM_006052647 0..2387)	1094.79
RPL35A (XM_006078509 0..506)	1746.9		RPL27A	1335.52		EIF1	1079.99
RPS23	1743.83		RPL23	1327.87		LOC112586986	1075.68
RPL13	1743.13		RPL11 (XM_006077943 0..605)	1325.83		CD74 (XM_006042029 0..1405)	1054.08
RPL19	1726.61		LOC112587028	1323.34		RPL37A	1047.69
LOC112586986	1726.59		LOC102395699 (NM_001290865 0..669)	1317.49		RPS18 (XM_006050311 0..602)	1043.96
RPL35	1704.72		LOC102415253	1260.71		RPL23A	1035.62
RPS16	1687.57		CTSS	1250.48		RPS20	1025.36
RPL7	1653.19		CD74 (XM_006042029 0..1405)	1248.22		RPL4	990.055
RPL14	1631.5		RPL35	1247.45		RACK1	961.203
RPL3 (XM_006071299 0..1434)	1608.74		RPL12	1243.77		RPL11 (XM_006077943 0..605)	956.812
RPL31 (XM_006071937 0..453)	1606.9		RPL37	1234.51		RPS3	951.741
RPS17	1593.9		RPL35A (XM_006078509 0..506)	1200.48		HSPA8	923.059
RPL6	1559.13		RPS7	1194.57		RPL10 (XM_006043633 0..832)	916.09
RPS6	1551.62		LAPTM5	1168.13		RPL21 (XM_006068015 0..757)	913.232
RPL8	1467.63		RPS3	1161.56		CSN2 (NM_001290879 0..675)	901.682
RPL10A	1400.84		CCL5	1138.23		RPL26	893.75
RPL18	1385.42		VIM	1133.95		LOC102402481 (XM_025260660 0..1491)	889.083
SDS	1370.56		RACK1	1126.75		RPS7	872.494
RPL5	1366.94		RPL3 (XM_006071299 0..1434)	1124.8		RPL32 (XM_006078913 0..592)	870.127
CSN1S1 (XM_025289962 0..749)	1351.16		RPS4X	1122.41		VIM	868.909
RPS9	1346.57		RPL7	1119.68		LAPTM5	864.058
RPS10	1342.48		RPL14	1115.12		RPL12	863.506
RPL37	1333.52		LOC102414937	1108.05		RPS14	849.77
ISG15	1330.02		CSN1S1 (XM_025289963 0..749)	1085.25		FABP3 (NM_001290882 0..468)	826.204
RPL39	1293.88		RPL8	1082.22		LOC102415253	823.365
FAU	1282.76		RPL5	1064.06		RPS4X	822.455
SAT1	1281.73		RPS17	1062.88		RPS19	821.225
RPL30	1279.77		ACTG1	1059.42		RPS23	819.689
LGALS3	1267.56		RPS14	1051.88		RPL3 (XM_006071299 0..1434)	804.988
ACTB (XM_025274489 0..1913)	1240.26		RPS16	1050.83		IL1RN (XM_025261141 0..1878)	799.372
LOC102414937	1230.37		RPL13	1040		RPS24 (XM_006056934 0..585)	799.03
RPL34	1222.14		UBB (XM_006079461 0..1221)	1039.44		RPL35A (XM_006078509 0..506)	793.137
GAPDH	1211.49		RPL19	1036.03		RPL19	791.496
RPS5	1207.93		ANXA1	1033.04		PPP1R15A	789.371
FABP3 (NM_001290882 0..468)	1206.15		FAU	1022.31		RPL23	784.95
PLIN2	1171.71		RPL31 (XM_006071937 0..453)	1000.76		RPL6	778.879
UBA52 (XM_025293881 0..623)	1167.93		RPL10 (XM_006043633 0..832)	984.377		RPL14	766.726
LOC102402481 (XM_025260660 0..1491)	1148.09		RPL6	972.415		RPL8	764.185
LOC102416057 (XM_006048065 0..1033)	1143.2		CTSD	971.635		LOC102416057 (XM_006048065 0..1033)	763.435
RPL29	1124.92		MYL6 (XM_025283743 0..725)	964.125		LOC112587105	757.886
RPLP2	1118.62		RPL30	943.801		RPL35	754.189
RPL31 (XM_025260718 0..423)	1079.14		SDS	941.319		ICAM1	745.686
RPL18A	1056.95		LOC102402481 (XM_025260660 0..1491)	934.047		RPS16	745.334
RPS25	1054.86		CD68 (XM_006062857 0..1324)	931.946		RPL27A	743.35
UBC	1036		RPLP2	930.585		RPL7A	742.161
EEF1G	1003.15		RPL39	918.557		ANXA1	741.725
UBB (XM_006079461 0..1221)	980.286		RPS19	916.247		FAU	737.842
LOC112580452	969.488		LOC102410894	910.026		CTSZ	731.507
RPS13	946.6		LOC102412769 (XM_025260553 0..1567)	899.002		MYL6 (XM_025283743 0..725)	727.999
RPS26	941.628		EIF1	897.93		CSN1S1 (XM_025289966 0..710)	718.331
RPS28	934.313		RPS23	887.201		PLAUR (XM_006052421 0..1391)	718.012
NUPR1	934.015		UBA52 (XM_025293881 0..623)	887.072		PSAP (XM_006062995 0..2710)	713.699
RPS15	920.144		PSAP (XM_006062995 0..2710)	884.473		PTX3	711.267
LOC102397558	892.631		LOC102416057 (XM_006048065 0..1033)	881.28		CXCL6	703.759
LOC112578099	882.82		RPL7A	865.425		RPL13	703.757
CSN1S1 (XM_025289968 0..662)	869.932		PLAUR (XM_006052421 0..1391)	863.971		PLEK (XM_006077646 0..3031)	696.9
LOC102400785	865.349		CTSZ	861.883		RPL37	690.184
RPS29	860.149		LOC102407601	856.497		CD68 (XM_006062857 0..1324)	687.007
LOC112585098	860.133		RPS10	852.467		RPS17	685.674
FABP3 (XM_025295194 0..768)	842.751		LOC112580452	849.109		CTSS	679.061
SSR4	825.131		LOC102399969	838.757		RPL39	678.441
LOC102415253	820.912		PPIA (XM_006051292 0..787)	838.649		RPL5	662.741
EIF1	813.421		LOC102401704	835.814		LOC102412769 (XM_025260553 0..1567)	660.816
LOC102399969	809.936		RPL34	826.644		LOC102399969	660.464
RPS24 (XM_006056934 0..585)	782.13		RPL18	824.77		LOC102414937	651.398
APOE (XM_006067539 0..1237)	781.939		CCL3	823.417		S100A4	650.245
ATF4	777.357		RPS24 (XM_006056932 0..588)	818.928		LOC102407601	649.808
TXNIP	774.108		RPS24 (XM_006056931 0..563)	817.084		UBA52 (XM_025293881 0..623)	645.424
ATP5MC2 (XM_006063736 0..675)	773.574		RPS15	794.63		RPL34	644.286
RPS21	770.93		LOC102389586	776.824		RPL18	637.06
VIM	769.783		LOC102401017	771.62		PFN1	633.796
MYL6 (XM_025283743 0..725)	760.573		PFN1	765.886		RPLP2	629.126
RPS27	751.172		PTMA (XM_006041864 0..587)	737.448		PPIA (XM_006051292 0..787)	625.75
PPIA (XM_006051292 0..787)	745.25		RPL29	735.796		SAMSN1 (XM_006078280 0..1213)	625.14
HSPA8	731.891		CFL1	735.348		RPL30	622.454
CD68 (XM_006062857 0..1324)	730.183		LOC102416563	731.739		RPS24 (XM_006056931 0..563)	621.826
LOC102389586	728.447		BTG1	724.014		ENO1 (XM_006076681 0..1819)	621.677
LOC102401704	719.996		RPS28	722.22		LOC102397920	616.47
LOC102397920	714.061		DDX5	705.831		LOC102410337	613.277
LOC102389113 (XM_006039576 0..604)	709.98		RPL10A	704.921		DDX5	611.263
LAPTM5	706.829		FABP3 (NM_001290882 0..468)	704.585		LOC112581264	603.629
PSAP (XM_006062995 0..2710)	696.751		LOC102400785	699.292		LOC112585344	587.263
RPL22	679.903		DUSP1	698.635		PLAU (XM_025284791 0..2603)	584.694
S100A4	674.314		RPS9	688.229		S100A11	584.417
CCL5	673.74		S100A4	685.182		RPL31 (XM_006071937 0..453)	583.56
LOC102395699 (NM_001290865 0..669)	668.284		S100A11	657.425		ATF4	580.442
PABPC1 (XM_025265092 0..2208)	666.825		LOC102396583	645.899		RPS9	574.365
RPL24	661.468		RPS6	635.887		BTG1	572.544
S100A11	654.335		ENO1 (XM_006076681 0..1819)	635.078		RPS10	569.138
PFN1	648.671		RPL18A	634.901		GPX1	567.067
KRT19	645.789		LOC102411662	631.82		LOC102401017	561.799
EEF2	639.843		HSPA8	627.687		LOC102400785	561.767
CTSS	630.696		LOC112586986	627.231		LOC112578099	557.595
RPL27 (XM_006055701 0..571)	629.555		LOC102389105	622.604		RPL10A	557.247
LOC102396583	608.6		PLAU (XM_006052647 0..2387)	612.997		COTL1	555.034
CTSZ	607.402		EEF1G	612.736		PTMA (XM_006041864 0..587)	553.242
CTSD	603.231		COTL1	610.796		LOC102389105	546.462
RPL36	599.048		ATF4	607.506		LOC102416255	544.648
GPX1	589.837		IL1RN (XM_025261141 0..1878)	602.997		DUSP1	540.129
OAZ1	581.88		LOC102390349	599.098		CTSD	534.344
RPS24 (XM_006056931 0..563)	575.417		RPS21	598.645		OAZ1	532.653
COTL1	566.764		CSN1S1 (XM_025289968 0..662)	595.495		CFL1	531.774
ANXA2	565.392		RPS5	579.8		LOC102406199	528.974
RPL9	564.895		GPX1	564.795		EEF1G	522.699
ANXA1	564.552		LCP1 (XM_006072551 0..4070)	559.05		RPL29	520.859
LOC112581264	554.632		ARPC2	558.874		BCL2A1	515.059
LOC102412769 (XM_025260553 0..1567)	554.44		CXCL6	558.538		ANXA2	514.406
CD24	542.377		RPS26	554.717		RPS28	511.101
ENO1 (XM_006076681 0..1819)	534.524		PLEK (XM_006077646 0..3031)	553.245		EEF2	502.245
CFL1	524.326		OAZ1	550.205		TXNIP	502.186
SERF2 (XM_006042641 0..601)	518.892		FABP5	548.135		RPS13	500.765
LDHB (XM_006067641 0..1368)	511.424		RPL27 (XM_006055701 0..571)	543.117		RPS15	499.778
LOC102403789	502.32		LOC102416352	542.992		ZFP36	499.304
RPL15	500.99		RPS13	542.003		SQSTM1	485.388
LOC102410894	496.342		PLIN2	537.803		HSP90AA1	484.742
EEF1D (XM_025264893 0..1061)	496.029		LOC112581264	536.642		RPS6	478.635
CD74 (XM_006042029 0..1405)	492.819		FCER1G	535.41		RPL7	470.321
LOC102406199	487.242		RPL31 (XM_025260718 0..423)	531.628		HSPA5	469.437
LOC102416255	486.617		NUPR1	531.327		LOC102408905	467.433
XDH	485.031		CD63	526.655		LCP1 (XM_006072551 0..4070)	467.275
MARCKSL1	481.234		LOC102415899	514.041		RPS26	463.442
LOC102411662	480.31		RPL9	512.026		FABP3 (XM_025295194 0..768)	461.48
LOC102403818	475.442		ATP5MC2 (XM_006063736 0..675)	496.204		RPS5	461.382
LOC102416563	474.823		LOC102406199	484.925		LOC102416563	454.774
RPL36AL	467.655		SQSTM1	484.597		G0S2 (XM_006055157 0..817)	445.672
DDX5	465.91		BCL2A1	484.129		TNFRSF1B (XM_025285909 0..3933)	441.191
ELF5 (XM_025266242 0..2242)	460.043		PRDX1 (NM_001290946 0..687)	478.944		RPS21	430.512
RPS27A (XM_025261044 0..693)	453.643		GRN	477.682		RPL18A	430.301
NFKBIA	453.015		LOC102408905	475.901		LOC102415899	428.128
LOC102410337	450.444		ANXA2	475.787		LOC102389586	425.35
HSP90AB1	446.509		RPL15	473.616		ARPC2	415.678
RPL36A	440.422		CSN2 (NM_001290879 0..675)	469.281		RGS2 (XM_006046816 0..1753)	414.308
ATP5MG	438.508		RGS2 (XM_006046816 0..1753)	467.553		RPS24 (XM_006056932 0..588)	403.982
FCER1G	432.946		EEF2	464.743		LOC112580452	398.51
LOC112587105	432.512		TXNIP	463.839		NUPR1	396.871
WARS (XM_006079099 0..2948)	428.943		SH3BGRL3	463.797		RPS25	391.523
EEF1B2 (XM_006063622 0..820)	426.416		RPL36	457.664		RPL31 (XM_025260718 0..423)	389.422
NACA (XM_006074985 0..871)	426.221		CSN1S1 (XM_025289966 0..710)	454.723		EIF4A1	388.555
RPL38 (XM_006042077 0..442)	423.625		PNP	452.392		LOC102411662	386.157
PLEK (XM_006077646 0..3031)	423.346		PPP1R15A	443.487		FCER1G	385.564
LOC102393680	416.137		HMGB2	443.086		DUSP6	385.216
ALDOA (XM_006070490 0..1491)	410.657		S100A9	442.35		XDH	379.888
PTMA (XM_006041864 0..587)	410.259		G0S2 (XM_006055157 0..817)	438.409		CD63	377.105
IRF1 (XM_006046049 0..1893)	408.402		RPL22	420.549		LOC112577983	375.737
S100A9	401.79		YBX1 (XM_025288959 0..1551)	420.242		ALDOA (XM_006070490 0..1491)	374.875
GABARAP	400.63		SAMSN1 (XM_006078280 0..1213)	418.886		MARCKSL1	371.828
LOC102416352	399.404		FABP3 (XM_025295194 0..768)	418.209		PABPC1 (XM_025265092 0..2208)	368.308
CXCR4	399.04		LDHB (XM_006067641 0..1368)	413.312		PKM (XM_006056913 0..2404)	366.35
LOC112585344	395.807		LOC102389113 (XM_006039576 0..604)	412.945		LDHB (XM_006067641 0..1368)	364.993
SLC25A6	393.35		LOC102412044 (XM_025286309 0..1784)	411.128		JUNB	363.267
ARPC2	386.888		TNFRSF1B (XM_025285909 0..3933)	405.271		TAGAP	361.367
CD63	386.642		GPI	404.117		LOC102416352	361.32
LTF	382.408		SSR4	403.188		LOC112585098	357.386
CXCL8	378.044		LOC102397558	400.196		RPL15	346.798
EIF4A1	377.363		ATP5MG	399.024		LGALS1	346.087
SH3BGRL3	369.863		HSPA5	397.995		LOC102410894	346.083
YBX1 (XM_025288959 0..1551)	365.987		LOC112578099	387.295		PNP	341.551
LOC102410092 (XM_006041129 0..2029)	364.182		RPS25	386.52		ATP5MC2 (XM_006063736 0..675)	340.529
HSP90AA1	361.131		ITM2B	380.794		LOC102412044 (XM_025286309 0..1784)	340.467
GRN	360.947		SLC25A6	380.235		NFIL3	331.486
LCP1 (XM_006072551 0..4070)	354.898		LGALS1	379.647		NFKBID (XM_006068775 0..2220)	331.099
LOC102407177	351.685		LOC102400830 (XM_006071851 0..983)	378.271		CD24	329.389
S100A2 (XM_006041052 0..566)	348.899		GABARAP	375.619		ICAM3 (XM_006068336 0..2090)	329.168
LOC102411782	347.328		LOC102410337	374.006		RPL27 (XM_006055701 0..571)	328.212
ARPC1B	334.095		PKM (XM_006056913 0..2404)	373.878		GRN	327.463
CAPNS1	332.211		WARS (XM_006079099 0..2948)	363.607		CSF1 (XM_006064972 0..4339)	325.056
LOC102401761 (XM_006046389 0..1792)	332.196		LOC102394013	363.384		LOC102397558	324.805
S100A10	328.819		EIF4A1	363.007		SLC25A6	322.778
SARS	328.172		DUSP6	358.767		HNRNPA2B1 (XM_006066054 0..1752)	319.163
RPS15A (XM_006047001 0..522)	324.829		ARPC1B	356.812		SAMSN1 (XM_025282316 0..2103)	315.996
ATP5F1B	324.62		LOC112577983	355.249		LOC102409533	312.993
LGALS1	322.687		LOC102403818	354.191		HSP90AB1	312.765
BTF3 (XM_006062116 0..1032)	321.094		NFKBIZ (XM_006050474 0..3680)	353.834		SCD	311.145
LOC102400830 (XM_006071851 0..983)	316.276		RPL24	352.854		SSR4	310.151
SQSTM1	313.711		LGMN (XM_006075426 0..2021)	352.761		IER3	309.871
ITM2B	313.062		PTX3	351.429		SLC2A3	304.81
ATP5F1A	311.094		ARHGDIB (XM_006044865 0..1203)	349.61		SH3BGRL3	304.477
LOC102401017	311.087		CALR	348.719		YBX1 (XM_025288959 0..1551)	303.538
LOC102406763	302.699		PTPRC	348.547		GPI	302.774
LOC102407601	301.586		CALM2	344.96		ITM2B	302.294
ICAM3 (XM_006068336 0..2090)	300.38		LOC102409438	344.116		ATP5MG	301.937
TALDO1	297.619		LOC102405107	342.284		LGMN (XM_006075426 0..2021)	298.034
DUSP1	297.308		PDIA3	342.153		CD44 (XM_025266240 0..1406)	297.205
PNP	295.164		LOC102389646	341.257		GPR84	296.929
LOC102394013	295.079		ARPC3	339.3		SOD2	295.984
GPI	292.965		LAMP1 (XM_025262548 0..2083)	338.774		RPL36	295.818
CORO1A (XM_006070500 0..1656)	292.393		HNRNPA2B1 (XM_006066054 0..1752)	336.995		RPL24	295.513
PSME1	288.943		ZFP36	336.141		EIF4G2	294.937
LOC102416057 (XM_006048064 0..1042)	286.676		CD44 (XM_025266240 0..1406)	331.381		ATP5F1B	294.708
NPC2	284.393		SAMSN1 (XM_025282316 0..2103)	330.467		LOC102400830 (XM_006071851 0..983)	292.649
PPIB	284.381		CORO1A (XM_006070500 0..1656)	324.112		LOC102411782	291.899
DUSP2	281.529		HSP90AA1	322.747		RPS29	289.224
CLTA (XM_006073598 0..1064)	273.929		HNRNPA1 (XM_025284312 0..1819)	318.482		LOC102403818	288.996
LOC102396788 (XM_025275236 0..1608)	273.168		S100A10	316.367		RPL22	288.055
LGMN (XM_006075426 0..2021)	271.237		CAPNS1	315.514		WARS (XM_006079099 0..2948)	285.418
CD53 (XM_025288120 0..1547)	268.461		PLAU (XM_025284791 0..2603)	311.99		PRDX1 (NM_001290946 0..687)	281.879
BTG1	265.635		RPL36AL	311.299		FABP5	281.315
CD9	261.156		LOC102411782	309.689		GABARAP	279.656
HNRNPA1 (XM_025284312 0..1819)	259.578		CTSH (XM_006044018 0..1423)	309.655		S100A9	279.059
SEC61B	259.073		BTF3 (XM_006062116 0..1032)	309.129		NPC2	278.281
RHOA (XM_006053254 0..1950)	256.103		LOC102412769 (XM_025260555 0..1544)	308.949		ATP5F1A	276.409
CXCR2 (XM_006046377 0..2817)	253.633		CTSC (XM_006068088 0..1878)	307.983		CALR	274.938
EIF3K	253.517		LOC102408976 (XM_006060747 0..869)	306.33		ARPC1B	274.561
PABPC1 (XM_025265091 0..2448)	252.848		IER3	304.41		RASGEF1B (XM_006068179 0..2967)	274.045
LOC102393147 (XM_006052530 0..559)	252.774		PGAM1	302.978		EFHD2	273.851
RGS2 (XM_006046816 0..1753)	250.703		ALDOA (XM_006070490 0..1491)	302.415		SDC4	271.329
HNRNPA2B1 (XM_006066054 0..1752)	249.211		S100A8	301.932		LOC102403789	270.208
PLAUR (XM_006052421 0..1391)	248.738		DUSP2	300.443		NACA (XM_006074985 0..871)	268.408
HSPB1	246.917		TALDO1	298.526		RPL9	267.628
IL2RG	243.783		FTH1	296.91		IL2RG	266.537
CTSK	242.805		JUNB	296.592		HNRNPA1 (XM_025284312 0..1819)	264.204
NPM1 (XM_025270842 0..1331)	242.765		LOC102391768	296.413		LOC102389113 (XM_006039576 0..604)	262.724
PPDPF (XM_006040701 0..810)	240.498		HSP90AB1	295.152		S100A10	262.719
S100A8	239.565		RHOA (XM_006053254 0..1950)	294.487		HMGB2	261.707
EIF3E	239.495		NACA (XM_006074985 0..871)	294.485		RHOA (XM_006053254 0..1950)	261.391
ARHGDIB (XM_006044865 0..1203)	237.167		PABPC1 (XM_025265091 0..2448)	294.323		PDIA3	260.13
TARS (XM_025270651 0..2693)	236.794		ARPC5	290.76		ARPC3	260.068
LOC102398859	236.008		CD164 (XM_006075458 0..3041)	290.663		EZR (XM_025294329 0..2866)	258.951
LOC102409533	234.889		PGK1	287.575		CORO1A (XM_006070500 0..1656)	257.606
PGAM1	234.261		RPS15A (XM_006047001 0..522)	286.629		PGAM1	256.03
CALM2	233.612		EZR (XM_025294329 0..2866)	286.39		CAPNS1	255.777
ARF1	233.597		CD83 (XM_006057793 0..2184)	285.676		TXN	253.715
PFDN5	233.04		FABP4	284.65		CD83 (XM_006057793 0..2184)	253.651
PRDX1 (XM_006052558 0..987)	232.618		NPC2	282.798		RPL36AL	252.072
LOC102412044 (XM_025286309 0..1784)	231.962		RNASE6 (XM_006062041 0..1060)	282.798		LOC102393680	249.78
LOC102404010	231.072		PPIB	281.798		CD9	249.566
LOC102389646	230.242		MSR1 (XM_006047770 0..2262)	280.184		PPIB	248.817
PDIA3	228.931		EIF4G2	278.769		SERF2 (XM_006042641 0..601)	248.626
CLIC1	227.36		SLC2A3	275.933		GADD45B	248.396
LAMP1 (XM_025262548 0..2083)	227.321		ACTR3	275.754		MEFV (XM_006054850 0..3321)	247.683
FABP5	222.758		RPS29	275.452		TNFAIP3 (XR_003111886 0..2525)	247.489
CALR	221.947		TXN	274.393		DUSP2	244.762
CTSH (XM_006044018 0..1423)	221.782		CD9	272.877		TALDO1	243.664
DUSP6	221.335		NFIL3	272.038		TRIB1	242.881
HMGB2	219.06		HSPB1	270.601		IRF1 (XM_006046049 0..1893)	242.69
BANF1	218.431		LOC102416057 (XM_006048064 0..1042)	267.454		LAMP1 (XM_025262548 0..2083)	242.559
EIF5A (XM_006060158 0..1291)	216.919		EIF3E	267.291		PGK1	242.215
EIF4G2	215.626		RPL38 (XM_006042077 0..442)	263.688		CLDN4	241.301
CD44 (XM_025266240 0..1406)	215.066		LOC112587105	261.647		DDIT4	240.602
CD81	214.494		EEF1B2 (XM_006063622 0..820)	260.937		LOC102396583	240.014
HSPA5	212.793		RPL36A	260.147		BTF3 (XM_006062116 0..1032)	237.199
SDCBP	210.205		SERF2 (XM_006042641 0..601)	259.803		SDCBP	236.401
SSR2	209.036		ANXA5 (XM_006043064 0..2284)	258.608		HSPB1	235.609
CDO1 (XM_006047264 0..1517)	208.871		ATP5F1B	258.181		PTPRC	234.404
PTPRC	208.552		CD53 (XM_025288121 0..1442)	257.372		LOC102409438	233.545
LOC102400830 (XM_006071852 0..691)	207.748		IL2RG	256.978		SARS	230.459
ARPC3	206.871		CD24	255.147		CD82 (XM_025266185 0..1683)	230.026
TYROBP (XM_025269973 0..593)	206.531		LOC102409778	251.164		KRT19	229.557
SOD2	205.555		LOC102393680	250.755		ATP6V1E1 (XM_006071425 0..1262)	228.323
ATP6V0C	203.98		ATP5F1A	248.921		ARF1	224.959
GMFG (XM_006068665 0..638)	203.696		DAZAP2 (XM_006058502 0..1871)	248.065		LOC102409778	222.947
LOC112577983	203.23		EFHD2	248.058		FTH1	222.942
ANXA5 (XM_006043064 0..2284)	202.216		RGS2 (XM_006046817 0..1782)	244.584		LOC102408976 (XM_006060747 0..869)	221.839
TXN	200.843		SARS	241.1		CALM2	219.661
LOC102415613	199.796		LOC102403789	239.56		TBC1D9 (XM_025268099 0..5153)	218.852
ATP5PO	199.348		NPM1 (XM_025270842 0..1331)	238.849		ATP6V0C	218.755
ATOX1 (XM_006071640 0..527)	198.99		CD74 (XM_006042028 0..1604)	238.777		CSN1S1 (XM_025289964 0..746)	215.594
LOC102408905	198.156		ICAM1	237.979		CXCL16	215.353
SELENOW	197.692		TYROBP (XM_025269973 0..593)	234.017		NFKBIZ (XM_006050474 0..3680)	215.341
RNASE6 (XM_006062041 0..1060)	196.891		CIRBP (XM_006050512 0..1381)	232.641		ARPC5	215.251
LOC102416288	196.366		LOC102406763	231.364		ELF5 (XM_025266242 0..2242)	213.713
TMBIM6	196.095		SDCBP	231.239		LOC102390349	211.43
PRDX5 (XM_006050891 0..965)	196.012		ICAM3 (XM_006068336 0..2090)	227.75		PIM1	210.712
IRF1 (XM_025293076 0..1867)	195.263		TNF (XM_006041930 0..1712)	226.584		LOC112579731	209.317
MPC1	195.154		LOC102413072	224.81		TYROBP (XM_025269973 0..593)	208.069
EIF3F	194.954		UCP2	224.168		LOC102407177	207.863
ATP6V1E1 (XM_006071425 0..1262)	194.275		EEF1D (XM_025264893 0..1061)	223.281		EEF1B2 (XM_006063622 0..820)	205.754
LOC102409414	194.254		C6H1orf162 (XM_006069473 0..952)	223.263		HSP90B1	205.485
MDH1	194.106		AKIRIN2 (XM_006058078 0..1915)	222.513		CD74 (XM_006042028 0..1604)	203.615
DBI	193.785		LOC112585344	218.814		ARF4 (XM_006054729 0..1633)	201.807
LOC102413072	193.649		LOC102392787	217.958		LOC102400830 (XM_006071852 0..691)	201.675
CLU	192.794		CLIC1	217.094		ARHGDIB (XM_006044865 0..1203)	201.168
PKM (XM_006056913 0..2404)	192.106		LOC102416020	216.2		CLIC1	200.641
PGK1	191.563		LOC102400830 (XM_006071852 0..691)	215.812		ANXA5 (XM_006043064 0..2284)	200.556
EIF3G	190.947		MARCKSL1	215.64		DAZAP2 (XM_006058502 0..1871)	200.438
SLC25A3 (XM_006071113 0..1428)	190.412		CSN1S1 (XM_025289962 0..749)	215.317		LOC112581362 (XM_025273135 0..1748)	199.146
NCF1 (XM_006057059 0..1391)	190.205		TAGAP	213.233		RPL38 (XM_006042077 0..442)	197.691
SOD1	189.782		NCL	212.479		RNF19B (XM_006054701 0..2678)	196.523
CSN1S1 (XM_025289964 0..746)	188.592		RAB7A (XM_006078848 0..1980)	211.041		CD81	196.476
LOC102407546	188.348		ATP6V0C	211.009		ACTR3	196.157
GPNMB	188.194		CXCL16	209.987		LOC102396788 (XM_025275236 0..1608)	195.554
ATP5F1E	184.977		HMGN2	209.05		CSF1 (XM_006064973 0..3448)	194.756
LOC102408113	184.938		DDX3X (XM_006048699 0..4652)	208.934		TMBIM1	194.307
GPX4 (XM_025292793 0..862)	184.611		GMFG (XM_006068665 0..638)	205.739		EIF5A (XM_006060158 0..1291)	192.524
DAZAP2 (XM_006058502 0..1871)	184.15		PSME1	204.735		S100A2 (XM_006041052 0..566)	192.323
LOC102408976 (XM_006060747 0..869)	184.047		PGD	202.772		MARCKS	191.879
MYL6 (XM_006075047 0..770)	183.755		ATP5PO	201.861		LOC102405107	190.505
LOC102395154 (XM_025269737 0..1165)	182.817		ARF1	201.761		BASP1 (XM_025270682 0..1826)	190.474
CRYAB	182.604		VAT1	201.55		FOS	190.299
LOC102414734	181.552		MARCKS	199.941		TLR4 (XM_025278946 0..4405)	189.87
PCBP1	179.73		SGK1 (XM_006059282 0..1438)	199.842		LOC102406763	189.029
CLDN4	179.158		ARF4 (XM_006054729 0..1633)	198.273		LOC102416057 (XM_006048064 0..1042)	188.937
LOC102413847 (XM_006068797 0..566)	178.329		PPDPF (XM_006040701 0..810)	197.842		PICALM (XM_025286199 0..4058)	188.551
PGD	178.166		ATP6V1E1 (XM_006071425 0..1262)	197.466		SOD1	187.956
UBA52 (XM_006058030 0..633)	178.096		CD48	196.694		TMBIM6	186.224
ARPC5	176.543		CALM1 (XM_025295094 0..645)	194.258		AKIRIN2 (XM_006058078 0..1915)	185.109
TRIB1	175.303		FOS	192.804		MSN	184.419
IL1RN (XM_025261141 0..1878)	175.228		EVI2B	192.678		ETS2 (XM_025294016 0..3692)	183.939
LOC102416225	174.824		TPI1	192.6		C6H1orf162 (XM_006069473 0..952)	183.394
XBP1	174.694		LOC102396919	190.486		EIF3E	183.24
LOC102411142	173.965		CD14 (XM_006062703 0..2671)	190.371		TNF (XM_006041930 0..1712)	183.028
LOC102390349	173.603		GNAI2	189.903		RAB7A (XM_006078848 0..1980)	180.812
G0S2 (XM_006055157 0..817)	173.558		EIF3K	189.388		NPM1 (XM_025270842 0..1331)	180.334
RNASEK	173.517		MEFV (XM_006054850 0..3321)	189.331		CCNL1 (XM_006077375 0..2184)	178.872
IDH1 (XM_006044596 0..2348)	173.186		ATP5F1E	188.994		MCL1 (XM_006058113 0..3858)	178.208
TNFRSF1B (XM_025285909 0..3933)	173.08		PABPC1 (XM_025265092 0..2208)	188.465		DDX3X (XM_006048699 0..4652)	177.668
NCL	171.657		GPR84	187.105		MYH9 (XM_025283517 0..7307)	176.977
PPP1R15A	171.54		ATP6V0E1	186.526		CD164 (XM_006075458 0..3041)	175.426
IFIT2 (XM_006058455 0..3881)	171.266		PRDX1 (XM_006052558 0..987)	186.381		EIF5	175.302
LOC102407968	170.294		LOC102401761 (XM_006046389 0..1792)	184.769		RGS2 (XM_006046817 0..1782)	172.468
TPI1	169.513		LOC102414462	184.209		PCBP1	172.242
TAP1 (XM_006050288 0..2707)	169.334		TPM3 (XM_006044167 0..2244)	184.147		ZYX	171.793
RAB7A (XM_006078848 0..1980)	168.342		P4HB	182.75		CSRNP1 (XM_006067335 0..3165)	169.677
EZR (XM_025294329 0..2866)	167.588		SOD2	181.784		LOC102401761 (XM_006046389 0..1792)	168.64
LOC102395499	166.001		ATP6V0D1 (XM_006072037 0..1586)	181.739		LOC102393147 (XM_006052530 0..559)	168.199
ATP6V1G1	165.779		CCNL1 (XM_006077375 0..2184)	180.771		CDKN1A	168.176
LOC102408597 (XM_025263758 0..1809)	165.191		ITGB2 (XM_025282248 0..2896)	180.393		PSME1	168.077
CSF3R	165.026		XDH	179.661		SLC25A3 (XM_006071113 0..1428)	167.333
EFHD1 (XM_006042662 0..1963)	164.683		HSP90B1	179.1		LOC102395154 (XM_025269737 0..1165)	166.973
LIPA	164.336		POMP	178.99		LOC102390435 (XM_025260599 0..1453)	166.925
ARF4 (XM_006054729 0..1633)	163.094		PCBP1	178.914		P4HB	166.911
CD48	162.64		EIF5	177.599		RPL36A	166.842
ELOB	162.305		TUBB	177.465		MSR1 (XM_006047770 0..2262)	166.637
POMP	162.275		ELF5 (XM_025266242 0..2242)	176.343		GMFG (XM_006068665 0..638)	166.622
LTB (XM_006041932 0..1520)	161.224		SLAMF7	175.979		LOC102409414	165.708
EVI2B	161.166		CD82 (XM_025266185 0..1683)	174.992		JUND	165.619
ACTR3	157.815		KRT19	174.823		VAT1	165.229
PPA1	157.512		JUND	174.432		CD53 (XM_025288121 0..1442)	164.684
TSPO	157.338		CTSA	174.334		LOC102394013	164.024
CD82 (XM_025266185 0..1683)	156.501		CLTA (XM_006073598 0..1064)	174.258		RASGEF1B (XR_003110537 0..2061)	163.969
VAT1	156.039		CD3E (XM_006044703 0..886)	173.127		IER5	163.468
P4HB	155.8		TMBIM6	172.78		EIF3K	163.367
EIF3D	154.069		LOC102404010	171.369		SF3B1	162.792
LOC102395812	154.057		RAN (XM_025267843 0..1131)	171.04		CXCR2 (XM_006046377 0..2817)	161.633
C6H1orf162 (XM_006069473 0..952)	153.84		LOC102393147 (XM_006052530 0..559)	170.292		JAK1 (XM_006058920 0..5045)	161.56
MORF4L1 (XM_006044017 0..1753)	153.454		LIPA	170.261		LOC102404010	161.501
SELL (XM_025285979 0..2392)	153.316		EIF5A (XM_006060158 0..1291)	169.808		PDE4B (XM_025288535 0..5878)	161.391
KARS (XM_006063356 0..2061)	153.239		HNRNPF (XM_006050731 0..2139)	169.663		LIPA	161.156
LOC102407094	152.142		ATP6V1G1	169.634		LOC102407804	160.344
NOP53 (XM_006067435 0..1956)	151.801		LOC112579731	169.33		WSB1	160.248
UCP2	151.544		LOC102407968	169.087		CD53 (XM_025288120 0..1547)	159.949
ZFP36	149.726		ACOD1 (XM_006054106 0..2024)	168.812		LOC102395641 (XM_025293798 0..1764)	159.752
OST4	149.455		IDO1	167.681		LOC102391768	159.717
SLC2A3	148.873		TAGLN2	167.643		SLAMF7	158.343
FOS	148.805		CD81	167.351		SGK1 (XM_006059283 0..2453)	158.313
LOC102410286	148.796		MSN	167.05		GLUL (XM_006048610 0..2715)	157.694
EFHD2	148.51		PICALM (XM_025286199 0..4058)	165.807		NCL	155.47
TUBB	148.288		TNFAIP3 (XR_003111886 0..2525)	165.294		ATP5PO	153.895
DNAJC12 (XM_025284606 0..1192)	148.272		CREG1	164.423		POMP	153.824
IDO1	147.941		SEC61B	164.284		CTSH (XM_006044018 0..1423)	153.536
PEBP1	147.852		SCIN	163.817		LOC102413072	152.441
PSMB4	147.641		LOC102415613	162.981		VDAC2	152.057
VDAC2	147.528		ATP6AP2	162.898		MORF4L1 (XM_006044017 0..1753)	150.724
NDUFA4	147.504		GPX4 (XM_025292793 0..862)	162.53		EEF1D (XM_025264893 0..1061)	150.479
CTSA	147.387		SLC25A3 (XM_006071113 0..1428)	162.218		VEGFA	149.637
JUNB	147.26		SOD1	161.941		LOC102415613	149.184
GNB2	147.009		CXCR2 (XM_006046377 0..2817)	161.37		TNFRSF1A	148.32
PSME2	146.979		CDC42 (XM_006041528 0..2178)	161.048		CPD	148.204
SPINT2	146.482		CCNG1	160.96		SEC61B	147.614
ZYX	145.921		DAZAP2 (XM_006058503 0..751)	160.502		XBP1	145.978
LOC102415909	145.57		SF3B1	160.305		UCP2	144.725
DAZAP2 (XM_006058503 0..751)	145.536		MYH9 (XM_025283517 0..7307)	159.64		RPS15A (XM_006047001 0..522)	143.866
LOC102407804	145.062		CD53 (XM_025288120 0..1547)	159.269		GPX4 (XM_025292793 0..862)	143.683
LOC102415247	144.933		LOC102396788 (XM_025275236 0..1608)	159.109		S100A8	143.387
ITGB2 (XM_025282248 0..2896)	144.647		CAPZA1	158.214		THBS1 (XM_025295936 0..5799)	143.024
PSMB8 (XM_006050286 0..1555)	143.744		MAPRE1	158.099		DAZAP2 (XM_006058503 0..751)	142.534
TAF10	143.58		ACTR2	157.99		APLP2	141.71
LOC102408963	143.525		ALAS1 (XM_006044020 0..2244)	157.523		ACTN4 (XM_006068696 0..3992)	141.091
LOC102409778	143.514		MORF4L1 (XM_006044017 0..1753)	157.373		HNRNPL (XM_025269080 0..2103)	140.382
SCD	142.885		UBE2D3 (XM_006047321 0..2173)	156.042		CKB	140.29
YWHAE (XM_006079779 0..1794)	142.816		SDHB (XM_025278861 0..1063)	155.349		GNAI2	140.274
DAP	142.734		IFI30	154.749		EVI2B	139.702
CIRBP (XM_006050512 0..1381)	141.917		CNN2	153.652		MCEMP1 (XM_025293404 0..2273)	139.685
MCL1 (XM_006058113 0..3858)	141.641		BASP1 (XM_025270682 0..1826)	153.587		LOC102412769 (XM_025260555 0..1544)	139.678
ATP6V0E1	141.323		LOC102398859	153.516		RNASEK	139.052
TNFRSF1A	140.804		EIF3F	153.414		BTG2	138.629
HINT1	140.662		CTSC (XM_025286186 0..2964)	152.991		CLTA (XM_006073598 0..1064)	138.575
HSP90B1	140.036		LSP1 (XM_006051480 0..1669)	152.386		CTSC (XM_006068088 0..1878)	138.422
EIF2S3 (XM_006072178 0..2003)	139.678		ETS1 (XM_025286399 0..5434)	152.197		CALM1 (XM_025295094 0..645)	138.021
NDUFS5	139.391		CKB	151.937		ATF3 (XM_025285437 0..2298)	137.509
COPE	139.177		PRR13 (XM_006047470 0..1216)	151.612		ADGRE5 (XM_006066539 0..2975)	137.099
CCL3	138.809		XBP1	150.774		CNN2	136.715
NDRG1 (XM_006079337 0..2995)	138.744		RGS1 (XM_006046811 0..1266)	150.702		TAGLN2	136.568
RHOC (XM_006071507 0..1193)	137.872		LOC102395499	149.487		PGD	136.369
APRT	137.553		HMGB1	149.045		LOC102412415	135.465
DDX39B (XM_025267103 0..1764)	137.473		LOC102408597 (XM_025263758 0..1809)	148.76		GTF2B (XM_006074862 0..1284)	135.19
ATP5F1D	137.227		MBD2 (XM_025273438 0..1795)	148.629		IFNGR1	134.599
TAGLN2	136.802		LOC102413847 (XM_006068797 0..566)	148.255		KLF10	134.566
GABARAPL2 (XM_025268427 0..990)	136.671		BZW1 (XM_006047545 0..3079)	147.628		UBE2D3 (XM_006047321 0..2173)	134.347
ATP5PD	136.657		TRIB1	147.219		GPNMB	134.297
CD53 (XM_025288121 0..1442)	136.523		BANF1	147.198		TUBB	133.708
LOC102390363	136.39		ANP32B (XM_006063454 0..1384)	146.875		TPI1	133.451
RAB1A (XM_006053525 0..1460)	136.252		HIF1A (XM_025295405 0..3975)	146.674		RAC2 (XM_006057003 0..2907)	133.311
LOC102409057 (XM_025286320 0..629)	136.182		ATOX1 (XM_006071640 0..527)	146.5		CSF1 (XM_025288127 0..4349)	133.29
CALM1 (XM_025295094 0..645)	136.061		RASGEF1B (XM_006068179 0..2967)	146.409		TSC22D3 (XM_006050727 0..2052)	133.079
CXCL16	135.56		RAC2 (XM_006057003 0..2907)	145.955		RHOG (XM_025266494 0..1340)	132.27
ADGRE5 (XM_006066539 0..2975)	135.261		SSR2	145.574		TLN1	131.921
MYH9 (XM_025283517 0..7307)	134.251		LOC102411142	145.179		SRSF5 (XM_006056141 0..1531)	131.681
HNRNPL (XM_025269080 0..2103)	133.853		MCL1 (XM_006058113 0..3858)	144.905		HNRNPF (XM_006050731 0..2139)	131.572
BCAP31 (XM_006043678 0..1230)	133.632		SUMO2 (XM_025279506 0..1034)	144.342		CIRBP (XM_006050512 0..1381)	131.21
RTRAF	133.51		WDR1	143.928		PPP2CA	130.882
EIF3H	133.154		SELENOW	143.813		LOC102408597 (XM_025263758 0..1809)	130.81
PPP1CA	133.025		LIMD2	143.724		BHLHE40	130.731
TAPBP (XM_006050317 0..2611)	132.09		EIF3G	143.529		RAB1A (XM_006053525 0..1460)	130.431
NACA (XM_006074984 0..1015)	132.064		CRLF2 (XM_006044499 0..1968)	143.274		CTSK	129.979
GNAI2	131.924		IQGAP1	142.404		HIP1R (XM_006047200 0..4203)	129.393
RAN (XM_025267843 0..1131)	131.924		PSMA6 (XM_006043847 0..1005)	142.049		NFKB2 (XM_025273774 0..3112)	129.296
EMP1	130.813		CYTIP (XM_006067559 0..4935)	141.683		WDR1	129.146
PSMA7	130.487		APOE (XM_006067540 0..1230)	141.167		LOC102411142	128.759
SELENBP1	130.231		NFKBID (XM_006068775 0..2220)	140.278		IRF1 (XM_025293076 0..1867)	128.526
IER3	130.016		YWHAE (XM_006079779 0..1794)	140.184		IQGAP1	128.52
BSG	129.99		IRF1 (XM_006046049 0..1893)	140.085		CD36 (XM_006049682 0..2944)	128.444
SKP1 (XM_006042808 0..1486)	129.936		RAB1A (XM_006053525 0..1460)	139.885		SELENOW	128.382
UBE2D3 (XM_006047321 0..2173)	129.805		VDAC2	139.312		YWHAE (XM_006079779 0..1794)	128.35
TMBIM1	129.704		ITGB1 (XM_025264449 0..3525)	139.199		SGK1 (XM_006059282 0..1438)	128.319
IFI30	129.396		YWHAB	139.087		DNAJB1 (XM_006066549 0..2263)	127.951
GDI2	128.999		PFDN5	138.142		OLR1 (XM_006059794 0..1462)	127.223
SLC25A5	128.405		HINT1	137.839		LOC102395499	126.992
BTN1A1 (XM_006047995 0..2838)	128.307		BLVRB	137.714		ATP6V0E1	126.963
ATP5F1C (XM_006078060 0..1158)	127.792		HNRNPL (XM_025269080 0..2103)	137.501		ATP6V1G1	126.749
PRELID1	127.722		RPS27A (XM_025261044 0..693)	136.472		LIMD2	126.39
CAP1 (XM_006061920 0..2669)	127.36		LOC102415288	135.226		ALAS1 (XM_006044020 0..2244)	125.67
LOC102397215	127.345		LOC102407177	135.006		ATOX1 (XM_006071640 0..527)	125.054
VAMP8	127.076		SRXN1	134.302		CDC42 (XM_006041528 0..2178)	124.918
NUCB1	127.066		ZFP36L2	133.941		ATP6V0D1 (XM_006072037 0..1586)	124.914
AP2M1 (XM_006056696 0..1965)	127.045		AHNAK	133.531		RAN (XM_025267843 0..1131)	124.818
RPL27 (XM_025280079 0..669)	127.012		CD247	133.299		MDH1	124.605
ATP6V1F	126.998		PSMA7	132.949		EIF2S2	124.52
IFI6 (XM_006049670 0..716)	126.409		PRELID1	132.907		IFI30	124.226
ATP5MC3	126.221		WSB1	132.267		TLR4 (NM_001290903 0..2526)	124.18
ATP6V0D1 (XM_006072037 0..1586)	125.861		CAP1 (XM_006061920 0..2669)	132.15		ACOD1 (XM_006054106 0..2024)	123.878
DSTN	125.843		TLN1	131.914		CTSA	123.755
CD53 (XM_025288119 0..1556)	125.637		JAK1 (XM_006058920 0..5045)	131.873		PSMA6 (XM_006043847 0..1005)	123.739
CCNG1	125.526		SRSF5 (XM_006056141 0..1531)	131.036		TNFAIP3 (XM_025294478 0..4158)	123.248
UBE2L6	125.513		PPT1	130.959		ATP5F1E	122.961
MINOS1	125.499		KLF6 (XM_006058416 0..2470)	130.772		SIRPA (XM_025263932 0..4100)	122.618
RPL28 (XM_006064021 0..602)	125.225		LOC102390435 (XM_025260599 0..1453)	130.073		TPM3 (XM_006044167 0..2244)	122.559
HMGN2	125.168		LOC102412415	129.943		PTPN6 (XM_006065855 0..2191)	122.308
LOC102402131	124.983		PPP2CA	129.896		RPS27	122.299
LOC112577794 (XM_025286323 0..664)	124.575		SDC4	129.684		TNIP1 (XM_025292394 0..2454)	122.272
ATP6V1B2	124.489		CD5 (XM_006061715 0..2039)	129.6		CRLF2 (XM_006044499 0..1968)	122.185
TLN1	124.375		PPP1CA	129.28		CLIC4	122.066
TAP2	124.102		PLP2	129.119		CAP1 (XM_006061920 0..2669)	121.022
PSMB10 (XM_025268907 0..1000)	123.733		S100A2 (XM_006041052 0..566)	129.088		GNB2	120.85
FTH1	123.525		BHLHE40	129.069		CD14 (XM_006062703 0..2671)	120.756
LOC102391768	123.259		IER5	129.015		ARG2	120.483
RNF19B (XM_006054701 0..2678)	123.067		LOC102407094	128.856		CD48	120.188
SUMO2 (XM_025279506 0..1034)	122.435		LOC102410113 (XM_006047522 0..1172)	128.612		RPS27A (XM_025261044 0..693)	118.147
PSMB1 (XM_006076029 0..879)	122.171		GPNMB	128.274		MAPRE1	118.069
ETFB	121.931		LOC102416288	127.848		LOC102402708	118.038
TKT	121.827		PPA1	127.333		OSM	117.608
ATP5PB	121.802		ALDH1A1	127.257		LOC102396919	117.486
ACSS2 (XM_006048085 0..2851)	121.761		MAN2B1	126.871		HINT1	117.283
MSR1 (XM_006047770 0..2262)	121.608		PSMB1 (XM_006076029 0..879)	126.722		LOC112585216	117.188
CALCOCO2 (XM_025280298 0..2317)	121.589		ZFP36L1	126.57		MBD2 (XM_025273438 0..1795)	117.137
LOC102416020	120.678		RNASEK	126.368		EIF3F	117.083
LIMD2	120.658		LOC102395154 (XM_025269737 0..1165)	125.989		SRSF3	116.985
LOC112577646 (XM_025279834 0..1680)	120.637		PSMB4	125.747		ITGB1 (XM_025264449 0..3525)	116.898
GLUL (XM_006048610 0..2715)	120.504		LOC102403393	125.321		BANF1	116.725
SIRPA (XM_025263932 0..4100)	120.408		CTSK	125.083		VCP	116.067
LOC102403241	120.241		EIF3M (XM_006063746 0..1293)	124.201		LOC112580878	115.863
WSB1	120.034		LOC102409971 (XM_025291778 0..1891)	124.183		CCNG1	115.629
CD74 (XM_006042028 0..1604)	119.83		ATP5PB	124.155		LOC102402993 (XM_025269734 0..1776)	115.348
ST13 (XM_006071270 0..3096)	119.564		RAB5C (XM_006055757 0..1095)	123.995		EMP1	115.175
DDX3X (XM_006048699 0..4652)	119.452		GDI2	123.911		LOC102407968	114.981
SDHB (XM_025278861 0..1063)	119.31		ADGRE5 (XM_006066539 0..2975)	123.825		ACTR2	114.599
RPS27L	118.387		SCPEP1	123.391		TAPBP (XM_006050317 0..2611)	114.56
PTPN6 (XM_006065855 0..2191)	118.019		GLUL (XM_006048610 0..2715)	123.354		UPP1 (XM_025290814 0..2587)	114.274
MARCKS	117.742		EGR1	123.337		LOC102407546	114.242
SUCLG1	117.693		LOC102410286	123.224		CD36 (NM_001290838 0..2187)	113.51
CD164 (XM_006075458 0..3041)	117.029		RNF19B (XM_006054701 0..2678)	123.189		AHNAK	113.385
PLP2	116.972		TSPO	122.939		TGFBI	113.367
ANP32B (XM_006063454 0..1384)	116.444		SLC25A5	122.806		LOC102409148	113.059
CTSC (XM_006068088 0..1878)	116.073		ATP6V1F	122.429		MFGE8	112.578
EIF3M (XM_006063746 0..1293)	115.779		DBI	122.329		CAPZA1	111.987
DYNLL1	115.74		EIF2S3 (XM_006072178 0..2003)	122.223		SLC25A5	111.664
LAP3	115.681		APRT	122.044		CD3E (XM_006044703 0..886)	111.537
JAK1 (XM_006058920 0..5045)	115.575		IFI6 (XM_006049670 0..716)	121.771		GRB2	111.528
MSN	115.291		NDFIP1	121.508		ATP6AP2	111.114
ICAM1	115.2		NDUFA4	121.33		DBI	110.588
RALY (XM_006075744 0..1443)	114.991		SKP1 (XM_006042808 0..1486)	121.257		LOC102390255	109.467
RGS1 (XM_006046811 0..1266)	114.839		ATP6V1B2	120.849		PPDPF (XM_006040701 0..810)	109.243
VCP	114.638		PEBP1	120.661		PABPC1 (XM_025265091 0..2448)	109.098
LOC102414462	114.501		PDE4B (XM_025288535 0..5878)	120.431		SRRM2	108.98
FOLR2 (XM_006064702 0..1120)	114.397		TGFBI	120.24		PPA1	108.79
CD3E (XM_006044703 0..886)	114.137		LOC102407546	119.83		DNAJC12 (XM_025284606 0..1192)	108.522
EIF3I	113.952		MPC1	119.502		PSMB4	108.384
UBL5 (XM_006044420 0..530)	113.703		SGK1 (XM_006059283 0..2453)	119.381		LOC102414462	108.382
CD36 (NM_001290838 0..2187)	113.608		RHOG (XM_025266494 0..1340)	119.015		TUBB4B	107.785
LOC102396919	113.386		LOC102402708	118.831		RUBCNL (XM_025263002 0..2924)	107.783
STAT1 (XM_006046517 0..5245)	112.784		PSME2	118.775		LOC102413847 (XM_006068797 0..566)	107.782
PKN1	112.013		ATP5PD	118.336		UPP1 (XM_025290818 0..1841)	107.539
CIB1	111.955		PSMB8 (XM_006050286 0..1555)	118.003		ATP6V1B2	106.936
RAC1 (XM_025274539 0..2190)	111.935		PIM1	117.354		BSG	106.547
ERGIC3 (XM_025263570 0..1378)	111.436		ARPC4 (XM_025273040 0..1586)	117.294		ATP1A1	106.151
LOC102409438	111.244		MIF	117.205		RNASE6 (XM_006062041 0..1060)	105.986
LOC102409148	110.533		GNB2	116.96		CALCOCO2 (XM_025280298 0..2317)	105.823
PPP2CA	110.25		BCAP31 (XM_006043678 0..1230)	116.944		ATP5MC3	105.567
CALM3	110.226		C12H9orf16	116.773		TSPO	105.548
LOC102406576 (XM_006078162 0..664)	110.197		GABARAPL2 (XM_025268427 0..990)	116.728		SDHB (XM_025278861 0..1063)	105.055
FKBP1A	109.921		OST4	116.424		ETS1 (XM_025286399 0..5434)	104.867
MDH2	109.461		TAPBP (XM_006050317 0..2611)	116.395		HMGB1	104.655
NFIL3	108.973		GRB2	116.242		PMAIP1 (XM_006073393 0..1929)	104.651
DAD1 (XM_006077837 0..750)	108.763		EIF2S2	116.077		IDH1 (XM_006044596 0..2348)	104.598
LOC102409971 (XM_025291778 0..1891)	108.691		DAP	115.765		IFIT2 (XM_006058455 0..3881)	104.532
TAGAP	108.373		IL1A (XM_006055989 0..1484)	115.734		EIF3G	104.148
LOC102409896	108.068		ASRGL1	115.733		PPP1CA	103.981
SEM1	107.943		UBA52 (XM_006058030 0..633)	115.62		FOSL2 (XM_006061062 0..6250)	103.814
LAMTOR2	107.721		PRKAR1A (XM_025279356 0..3527)	114.523		FOLR2 (XM_006064702 0..1120)	103.753
CDC42 (XM_006041528 0..2178)	107.256		SET (XM_025261787 0..2126)	114.353		LOC102416288	103.677
EIF4H	107.225		LOC102409896	114.129		HMGN2	103.606
HMGB1	107.168		M6PR	114.035		RAC1 (XM_025274539 0..2190)	103.517
IFIT3	107.046		ZYX	114.028		PRR13 (XM_006047470 0..1216)	103.51
PSMA6 (XM_006043847 0..1005)	106.968		TMBIM1	113.838		EIF4H	103.494
CCT3	106.896		NDUFS5	113.823		SSR2	103.152
SGK1 (XM_006059282 0..1438)	106.893		EIF3H	113.699		APRT	103.128
BCL2A1	106.835		MX1 (NM_001290853 0..2299)	113.41		TARS (XM_025270651 0..2693)	102.898
PPP4C (XM_006070492 0..1445)	106.56		YWHAZ (XM_006046432 0..3233)	113.322		PKN1	102.88
ALDH1A1	106.37		ST13 (XM_006071270 0..3096)	112.826		SCIN	102.752
PSMB9	106.102		TNFAIP3 (XM_025294478 0..4158)	112.404		KLF6 (XM_006058416 0..2470)	102.705
ATP6V0B	105.749		APLP2	112.378		TCIRG1	102.599
RAC2 (XM_006057003 0..2907)	105.49		FOLR2 (XM_006064702 0..1120)	112.231		JUN	102.073
EIF4B (XM_006046608 0..3964)	105.464		TARS (XM_025270651 0..2693)	112.22		GDI2	101.858
ARPC4 (XM_025273040 0..1586)	105.442		EIF4H	112.212		PRDX5 (XM_006050891 0..965)	101.85
AKT1 (XM_025270896 0..2546)	105.208		PKN1	112.183		RCAN1 (XM_006062844 0..2322)	101.795
HNRNPA1 (XR_003108931 0..1479)	105.092		TNFAIP3 (XM_025294479 0..4146)	112.103		MPC1	100.632
LOC102414919	105.021		PMAIP1 (XM_006073393 0..1929)	111.627		ITGB2 (XM_025282248 0..2896)	100.54
PSMG4	104.756		CCT3	111.566		SKP1 (XM_006042808 0..1486)	100.261
RHOG (XM_025266494 0..1340)	104.736		RAC1 (XM_025274539 0..2190)	111.547		ZFP36L1	100.218
LOC102405107	104.669		CD36 (XM_006049682 0..2944)	111.502		YWHAZ (XM_006046432 0..3233)	100.117
NEDD8	104.656		LOC102409414	111.401		EIF3D	100.048
PSMB6	104.511		LOC102394968 (XR_003102120 0..1902)	111.375		PSMA7	99.961
LOC102395773 (XM_006043189 0..482)	104.506		CRIP1	111.06		HSPD1 (XM_006078160 0..2355)	99.955
LOC102409002 (XM_025282746 0..1994)	104.475		PRDX5 (XM_006050891 0..965)	110.913		ARPC4 (XM_025273040 0..1586)	99.504
EIF4EBP1	104.001		OSM	110.508		GNB1 (XM_025285760 0..2923)	99.278
FIS1 (XM_006045406 0..784)	103.998		NUCB1	110.502		ITM2C	98.838
C12H9orf16	103.72		VCP	110.217		LOC102401307 (XM_025279442 0..1909)	98.664
CA2	103.613		STK17B	110.174		HIF1A (XM_025295405 0..3975)	98.557
LOC102395010	103.528		CMTM6	109.767		LSP1 (XM_006051480 0..1669)	98.496
LY96	103.34		HMGN1	109.667		CRYAB	98.468
LSP1 (XM_006051480 0..1669)	103.264		LOC102395812	109.547		HSPA9	98.259
LOC102401307 (XM_025279442 0..1909)	103.085		PTP4A2 (XM_025278526 0..3687)	109.193		ATP5PB	97.967
ATP6AP2	103.077		IL7R (XM_006074898 0..4717)	108.82		TXNRD1 (XM_006077212 0..3453)	97.908
PARK7	102.953		RPL28 (XM_006064021 0..602)	108.688		LOC112580235	97.822
BLVRB	102.949		CD14 (XM_006062702 0..2681)	108.629		M6PR	97.647
CHP1	102.888		CAB39	108.372		LOC102394968 (XR_003102120 0..1902)	97.615
GNG5	102.783		GZMK	108.243		BZW1 (XM_006047545 0..3079)	97.365
SF3B1	102.23		TNFRSF1A	108.181		LOC102409896	97.177
LOC102399272	101.804		CD36 (NM_001290838 0..2187)	107.672		MOB3A (XM_006041137 0..2166)	96.67
ERP29	101.756		CSN1S1 (XM_025289964 0..746)	107.553		DAP	96.58
CNN2	101.569		MOB3A (XM_006041137 0..2166)	107.404		ALOX5AP	96.349
CDC42SE1 (XM_006058151 0..2917)	101.306		LOC102409347	107.172		ANP32B (XM_006063454 0..1384)	96.303
PLAU (XM_006052647 0..2387)	101.097		PLBD2	106.951		LOC112582018	96.303
C9H19orf53	100.835		TKT	106.895		PIK3AP1	96.049
EIF5	100.662		FXYD5 (XM_006065300 0..897)	106.503		DSTN	96.042
LCP2 (XM_025270829 0..2136)	100.658		MDH1	106.47		LOC102414965	95.973
PRR13 (XM_006047470 0..1216)	100.278		SRRM2	106.048		PRKAR1A (XM_025279356 0..3527)	95.968
BRI3 (XM_025275586 0..818)	100.142		OLR1 (XM_006059794 0..1462)	105.954		RAB5C (XM_006055757 0..1095)	95.856
TPM3 (XM_006044167 0..2244)	99.762		LOC102408966	105.629		PRELID1	95.77
SRRM2	99.388		TAF10	105.595		PFDN5	95.746
ISCU	99.337		LAPTM4A	105.548		CYSTM1	95.654
LOC102409347	99.149		AES	105.493		PTP4A2 (XM_025278526 0..3687)	95.534
LOC112580878	98.932		LOC102395010	105.013		PLP2	95.353
MFGE8	98.626		TLR4 (XM_025278946 0..4405)	104.964		YWHAB	95.339
MIF	98.492		SRSF3	104.924		LCP2 (XM_025270829 0..2136)	94.965
ARL6IP1 (XM_006047003 0..2115)	98.407		BTG2	104.883		GDI1	94.788
ZNFX1 (XM_025263309 0..7097)	98.366		UBL5 (XM_006044420 0..530)	104.792		FOSB	94.652
KRT8	98.216		GNS	104.65		CD44 (XM_025266226 0..2897)	94.54
RNF181 (XM_006045855 0..609)	98.201		EIF3D	104.497		SUPT4H1	94.434
YWHAB	98.195		ARHGAP45 (XM_006050490 0..4016)	104.442		PSMB1 (XM_006076029 0..879)	94.407
CAPZA1	98.054		LY6E	104.286		RABGEF1 (XM_025275265 0..4521)	94.277
PSMB7	97.571		EIF4EBP1	104.218		LOC102403241	94.113
WDR83OS	97.309		ARHGDIA (XM_006064223 0..1910)	104.032		GABARAPL2 (XM_025268427 0..990)	93.99
HNRNPF (XM_006050731 0..2139)	97.196		CALM3	103.898		IL18BP	93.934
LOC112579731	97.128		LOC102409002 (XM_025282746 0..1994)	103.679		RGS1 (XM_006046811 0..1266)	93.882
SGK1 (XM_006059283 0..2453)	97.1		HPRT1 (XM_006074802 0..1454)	103.264		NDRG1 (XM_006079337 0..2995)	93.822
ARHGDIA (XM_006064223 0..1910)	96.993		ATP6V0B	102.961		CSF3R	93.813
MCEMP1 (XM_006046756 0..2361)	96.986		LOC102408597 (XM_025263759 0..1767)	102.743		BRD2 (XM_025271925 0..2786)	93.766
SET (XM_025261787 0..2126)	96.695		COPE	102.344		EIF3H	93.599
RAB5C (XM_006055757 0..1095)	96.572		TRA2B (XM_006058627 0..2032)	102.288		DDX39B (XM_025267103 0..1764)	93.534
LOC102402708	96.514		CSRNP1 (XM_006067335 0..3165)	101.793		PEBP1	93.255
CKB	96.378		EMP1	101.685		MORF4L2 (XM_006048179 0..1953)	93.176
ARHGAP45 (XM_006050490 0..4016)	96.358		LOC102409148	101.104		IDO1	93.088
NUDC	96.268		AIF1 (XM_006041935 0..699)	101.033		GADD45A	93.045
PLBD2	96.24		CD44 (XM_025266226 0..2897)	100.967		PSME2	93.032
SELENOF (XM_006080490 0..1469)	96.162		GADD45A	100.951		CD5 (XM_006061715 0..2039)	92.966
SDHC (XM_006048458 0..1344)	96.155		ARL6IP1 (XM_006047003 0..2115)	100.948		SUMO2 (XM_025279506 0..1034)	92.879
KRT7	96.042		HSPD1 (XM_006078160 0..2355)	100.674		PLBD2	92.822
FABP4	96.034		BSG	99.867		NUCB1	92.576
JUN	95.799		MYL6 (XM_006075047 0..770)	99.705		AP2M1 (XM_006056696 0..1965)	92.471
NDUFB8	95.711		ETFB	99.555		SET (XM_025261787 0..2126)	91.892
LOC102409319	95.242		AKT1 (XM_025270896 0..2546)	99.385		ATP5PD	91.832
LOC102410092 (XM_025287481 0..1774)	95.215		EIF4B (XM_006046608 0..3964)	99.254		STK17B	91.539
POLR2G	94.848		PEA15	99.225		CREM (XM_025263259 0..686)	91.471
BASP1 (XM_025270682 0..1826)	94.198		IFNGR1	99.214		LOC102395812	91.47
IER5	94.083		IFIT2 (XM_006058455 0..3881)	99.06		LOC102409002 (XM_025282746 0..1994)	91.412
LOC102394968 (XR_003102120 0..1902)	93.787		DDIT4	99.013		PABPC1 (XM_025265090 0..2890)	91.1
CD247	93.576		TXNRD1 (XM_006077212 0..3453)	98.986		PSMB8 (XM_006050286 0..1555)	91.065
LOC102395706	93.551		ETS2 (XM_025294016 0..3692)	98.974		LOC102398859	90.942
HYPK	93.496		SIRPA (XM_025263932 0..4100)	98.638		AKT1 (XM_025270896 0..2546)	90.005
TSC22D3 (XM_006050727 0..2052)	93.128		HSPA9	98.552		PNRC1	89.962
LOC102398455	93.124		KARS (XM_006063356 0..2061)	98.464		RETN	89.898
CREG1	93.093		LOC102395641 (XM_025293798 0..1764)	98.397		BCAP31 (XM_006043678 0..1230)	89.81
AHCY	93.073		TLR4 (NM_001290903 0..2526)	98.373		LOC102408113	89.753
IL1B (XM_025260560 0..1656)	92.96		NAP1L1 (XM_025284428 0..2519)	98.328		ATP6V1F	89.606
ABHD14B	92.718		LAMP2 (XM_006048801 0..3221)	98.152		ANTXR2	89.262
DNAJB1 (XM_006066549 0..2263)	92.613		ACTN4 (XM_006068696 0..3992)	98.125		LOC102398455	89.257
KLF6 (XM_006058416 0..2470)	92.52		BRI3 (XM_025275586 0..818)	98.01		UBA52 (XM_006058030 0..633)	89.217
ACTN4 (XM_006068696 0..3992)	92.422		LOC112581214	97.751		CSN1S1 (XM_025289962 0..749)	89.154
LOC102401761 (XM_006046390 0..2297)	92.173		DYNLL1	97.549		FMNL3 (XM_025284097 0..4286)	89.104
CSNK2B (XM_006041921 0..957)	92.021		ATP5F1C (XM_006078060 0..1158)	97.311		PSTPIP2 (XM_025273641 0..2591)	88.947
OAS1 (XM_025267537 0..3183)	91.916		AP2M1 (XM_006056696 0..1965)	96.621		OST4	88.872
WDR1	91.782		SCD	96.6		ST13 (XM_006071270 0..3096)	88.799
CYSTM1	91.654		CPD	96.52		RHOB	88.737
AKIRIN2 (XM_006058078 0..1915)	91.555		ITGAM	96.316		DDX17 (XM_006071331 0..4776)	88.73
NDUFS2	91.504		GNB1 (XM_025285760 0..2923)	96.242		HBEGF	88.656
PRDX1 (NM_001290946 0..687)	91.443		DNASE2 (XM_006041564 0..1428)	95.448		B4GALT1	88.358
CNBP (XM_025272470 0..1653)	91.419		RTRAF	95.43		ATP6V0B	88.135
NDFIP1	90.78		DDX39B (XM_025267103 0..1764)	95.244		IFI6 (XM_006049670 0..716)	88.014
EIF2S2	90.584		CALCOCO2 (XM_025280298 0..2317)	95.068		LAPTM4A	87.932
LOC102412415	90.376		LOC102412377 (XM_006060336 0..2211)	95.041		RHOC (XM_006071507 0..1193)	87.729
HSPD1 (XM_006078160 0..2355)	90.195		RPS27	94.903		EIF2S3 (XM_006072178 0..2003)	87.6
CD14 (XM_006062703 0..2671)	90.162		CAPZB (XM_006068102 0..1645)	94.844		BLVRB	87.53
S100B	90.005		RPS27L	94.781		LOC102395706	87.155
HSPA9	89.783		CIB1	94.738		HERPUD1 (XM_006059073 0..1874)	87.023
LOC102414277	89.697		PNRC2	94.486		YWHAQ (XM_025261570 0..1854)	86.966
NDUFV2	89.642		RPN2 (XM_025263493 0..2225)	94.443		TAP1 (XM_006050288 0..2707)	86.846
PRKAR1A (XM_025279356 0..3527)	89.545		MMP19	94.034		NDFIP1	86.668
ITGB1 (XM_025264449 0..3525)	89.228		TNFAIP3 (XM_025294477 0..4185)	93.88		LOC102402465	86.563
DGAT2 (XM_006045187 0..2457)	89.077		YWHAQ (XM_025261570 0..1854)	93.604		ATP5F1C (XM_006078060 0..1158)	86.469
SMDT1	88.848		CDKN1A	93.599		CMTM6	86.213
GDI1	88.798		LOC102397215	93.472		CLEC7A (XM_025282411 0..877)	86.204
GNB1 (XM_025285760 0..2923)	88.751		RPL27 (XM_025280079 0..669)	93.46		MMP19	86.176
KRT15	88.628		PARK7	93.299		SUN2	86.171
ACTR2	88.619		LOC102390311	93.134		CRKL	85.99
PSMD8	88.607		MTPN	92.991		CCT3	85.904
ATP1A1	88.568		LOC102395480 (XM_025269738 0..1896)	92.753		TNFAIP3 (XM_025294477 0..4185)	85.866
CD274 (XR_003107533 0..2101)	88.557		PAIP2	92.721		MIF	85.827
SNX3	88.391		SEPT2 (XM_025289319 0..2986)	92.679		CREG1	85.749
LOC102408597 (XM_025263759 0..1767)	88.266		SFT2D1 (XM_006067041 0..1168)	92.562		DAD1 (XM_006077837 0..750)	85.679
M6PR	88.231		MATR3 (XM_025292620 0..4815)	92.47		LOC102397215	85.677
FUNDC2	88.193		GNG5	92.356		NOTCH2	85.547
IFNGR2	88.192		ATP1A1	92.351		HSPA6	85
NMI (XM_006052113 0..1284)	87.919		VEGFA	92.278		PPT1	84.703
RNF114 (XM_006048334 0..2469)	87.685		SELL (XM_025285979 0..2392)	91.933		LOC102415909	84.591
CSN1S1 (XM_025289967 0..710)	87.62		MDH2	91.87		GNS	84.581
ARRDC4	87.352		TMED2 (XM_006041403 0..2138)	91.738		LOC102403559 (XM_025275248 0..2512)	84.557
TPRG1L (XM_025285796 0..1248)	87.303		ATP5MC3	91.694		EIF4B (XM_006046608 0..3964)	84.524
LOC102405660	86.914		SEM1	91.396		SLC1A5	84.26
MBD2 (XM_025273438 0..1795)	86.889		FAM20C	91.375		CIB1	84.137
PIM1	86.843		PTGES3 (XM_006074986 0..1972)	91.232		CD14 (XM_006062702 0..2681)	83.796
MYD88 (XM_006077014 0..2803)	86.597		OS9 (XM_006077910 0..2684)	91.178		MDH2	83.708
HMGN1	86.548		GDI1	90.858		PTBP1 (XM_006052749 0..3047)	83.62
GPAT4 (XM_025284199 0..1596)	86.5		TMEM50A (XM_006077994 0..1108)	90.852		LOC102408597 (XM_025263759 0..1767)	83.348
SNRPD2	86.478		CDC42SE1 (XM_006058151 0..2917)	90.761		ALDH1A1	83.283
ATP5ME (XM_025289563 0..390)	86.465		CHMP4B	90.693		ENPP1	83.26
SCPEP1	86.409		LOC102403241	90.382		GPAT4 (XM_025284199 0..1596)	83.259
LOC112583647 (XM_025279838 0..2752)	86.37		LOC102402993 (XM_025269734 0..1776)	90.337		ARHGAP45 (XM_006050490 0..4016)	83.255
SCIN	86.31		LOC102408113	90.102		ZFP36L2	83.176
TUBB4B	86.288		PPP4C (XM_006070492 0..1445)	90.068		RAF1 (XM_006078925 0..3163)	83.173
NDUFB11	86.187		PTBP1 (XM_006052749 0..3047)	90.023		TMED2 (XM_006041403 0..2138)	83.12
LOC102402465	86.08		DAD1 (XM_006077837 0..750)	89.918		STAT1 (XM_006046517 0..5245)	83.01
IQGAP1	85.913		REEP5 (XM_006056867 0..2926)	89.753		LOC102395773 (XM_006043189 0..482)	82.984
SUPT4H1	85.862		SELENOF (XM_006080490 0..1469)	89.375		ACSS2 (XM_006048085 0..2851)	82.93
PAIP2	85.846		LOC102395706	89.289		MAPKAPK2	82.919
UXT	85.539		ALDH2	88.833		CSF1 (XM_025288126 0..4165)	82.58
ATP5MPL	85.471		EIF3I	88.708		EIF3M (XM_006063746 0..1293)	82.553
CEBPB	85.423		LOC102409319	88.608		CHP1	82.177
ACP5 (XM_006063877 0..1608)	85.403		CANX (XM_006058864 0..4953)	88.527		SEPT2 (XM_025289319 0..2986)	81.968
STAT2 (XM_006075025 0..3761)	85.345		CNDP2 (XM_006064654 0..2216)	88.16		LOC102390435 (XM_025260601 0..1390)	81.958
PSMB5	85.264		LOC112582018	87.89		SF1	81.885
CHMP2A (XM_006067281 0..952)	85.204		MCEMP1 (XM_025293404 0..2273)	87.812		TKT	81.819
TCIRG1	84.985		RBM3 (XM_006045681 0..1243)	87.773		SCPEP1	81.806
RABAC1	84.88		HTRA1	87.599		LOC102409347	81.731
TARM1 (XM_025269752 0..1169)	84.84		RIDA (XM_006048770 0..1077)	87.555		ALDH2	81.664
ALDH2	84.734		HNRNPA2B1 (XM_025291274 0..1843)	87.539		IK	81.478
LOC102394622 (XM_006069849 0..448)	84.477		ARF6	87.301		RBM39 (XM_025263562 0..2676)	81.281
ATP5IF1	84.4		RALY (XM_006075744 0..1443)	87.238		BTN1A1 (XM_006047992 0..2923)	81.243
PPP2R1A	84.387		CSNK2B (XM_006041921 0..957)	87.134		HNRNPA1 (XR_003108931 0..1479)	81.042
AKR1A1 (XM_006052553 0..1219)	84.242		RBMX (XM_006049465 0..1450)	86.944		CAB39	80.95
VASP (XM_006067509 0..2288)	84.223		LOC102410092 (XM_006041129 0..2029)	86.673		COPE	80.877
DCTN2 (XM_025283832 0..1722)	83.963		TINAGL1 (XM_006054593 0..1911)	86.623		RALY (XM_006075744 0..1443)	80.808
TOMM6	83.891		LOC102402465	86.582		GZMK	80.629
MAF1 (XM_006041086 0..1417)	83.817		SF3B6	86.532		TRA2B (XM_006058627 0..2032)	80.356
PTP4A2 (XM_025278526 0..3687)	83.546		CALM1 (XM_025295093 0..3994)	86.29		LOC102408997	80.255
RPS12 (XM_025294518 0..485)	83.544		TFRC (XM_025285606 0..5245)	85.426		LY6E	80.144
VNN2	83.514		FUS (XM_006070387 0..1979)	85.38		HNRNPK (XM_006059097 0..2779)	80.104
UTP14A	83.339		PDIA6	85.295		AHCY	79.78
CCNL1 (XM_006077375 0..2184)	83.303		AHCY	85.28		LOC102410092 (XM_006041129 0..2029)	79.763
LAPTM4A	83.293		PSMA1 (XM_006054440 0..1221)	85.228		DYNLL1	79.561
UBXN1 (XM_006064544 0..1146)	83.177		RAF1 (XM_006078925 0..3163)	85.031		NUDC	79.452
RAB18	82.931		PSMB3	84.956		SEM1	79.438
C9H19orf70 (XM_006067155 0..629)	82.571		ELOB	84.878		TPM4 (XM_025293745 0..2215)	79.413
SERP1	82.076		HNRNPK (XM_006059097 0..2779)	84.858		LOC102416020	79.353
IL18BP	82.011		SUCLG1	84.853		TNFAIP3 (XM_025294479 0..4146)	79.325
CCT7	81.607		FKBP1A	84.614		LOC102402481 (XM_025260666 0..1443)	79.274
DDX17 (XM_006071331 0..4776)	81.376		HNRNPA3 (XM_025274384 0..5467)	84.455		MAN2B1	79.242
PPT1	81.312		CD3E (XM_006044704 0..1337)	84.376		PRDX1 (XM_006052558 0..987)	79.215
CMTM6	81.19		ASAH1 (XM_006080143 0..1743)	84.138		SARAF	79.211
RAB5IF	81.178		PSMB7	83.924		BRI3 (XM_025275586 0..818)	79.131
PRDX2	81.138		LOC102401307 (XM_025279442 0..1909)	83.816		SRXN1	79.053
TINAGL1 (XM_006054593 0..1911)	81.135		FOSL2 (XM_006061062 0..6250)	83.75		CCNI	78.83
IFI35 (XM_006055700 0..1113)	81.045		CNBP (XM_025272470 0..1653)	83.652		CRIP1	78.738
VDAC1 (XM_006042813 0..1840)	80.924		FOSB	83.604		GNG5	78.372
GRB2	80.585		STK17A	83.493		UBL5 (XM_006044420 0..530)	78.318
MGST1	80.478		HEBP1 (XM_006075671 0..1120)	83.393		CLU	78.227
LOC102390255	80.426		FLOT1 (XM_025260543 0..2078)	83.365		RBMX (XM_006049465 0..1450)	77.873
LOC102391011 (XM_025264901 0..1398)	80.34		CAPG (XM_006061090 0..1493)	83.281		HTRA1	77.814
LOC102397020 (XM_006045864 0..706)	80.219		NDUFV2	83.224		DDX3X (XM_006048700 0..4649)	77.78
SELENOH (XM_006080889 0..733)	80.13		CD4 (XM_025283113 0..3262)	83.198		YWHAH (XM_025267302 0..1703)	77.771
CCR1	80.068		STAT1 (XM_006046517 0..5245)	83.18		ARL6IP1 (XM_006047003 0..2115)	77.472
STK17A	80.039		LOC102410452	83.118		FABP4	77.413
RAF1 (XM_006078925 0..3163)	79.965		GTF2B (XM_006074862 0..1284)	82.996		CA2	77.374
WBP2	79.91		CPM (XM_025283940 0..4233)	82.988		LAMP2 (XM_006048801 0..3221)	77.269
LOC102414455	79.573		MFNG (XM_006044525 0..2104)	82.981		LAP3	77.246
LOC102409538	79.555		IK	82.954		PAIP2	77.075
PCBD1	79.529		SP140 (XM_006047076 0..3051)	82.803		CDC42SE1 (XM_006058151 0..2917)	77.005
YWHAZ (XM_006046432 0..3233)	79.367		NUDC	82.755		F3	76.679
GALM	79.212		SNRPD2	82.653		SUCLG1	76.67
GADD45B	79.158		NOP53 (XM_006067435 0..1956)	82.513		SRPRA	76.669
PICALM (XM_025286199 0..4058)	79.108		CYSTM1	82.467		VASP (XM_006067509 0..2288)	76.571
BZW1 (XM_006047545 0..3079)	79.045		VDAC1 (XM_006042813 0..1840)	82.206		MYL6 (XM_006075047 0..770)	76.525
PHB2	78.883		DEK (XM_025266057 0..2813)	82.129		HNRNPA2B1 (XM_025291274 0..1843)	76.488
TREM1 (XM_025295241 0..1129)	78.611		RNF181 (XM_006045855 0..609)	81.962		NDUFA4	76.467
IFNGR1	78.589		LOC112581362 (XM_025273135 0..1748)	81.811		VASP (XM_025269333 0..2286)	76.447
UBL5 (XM_006044421 0..491)	78.556		TMEM123	81.763		CD274 (XR_003107533 0..2101)	76.407
OAT	78.52		SAMHD1 (XM_006051717 0..3936)	81.759		ARHGEF2 (XM_006052015 0..4511)	76.38
SND1	78.366		FAM32A	81.687		EIF3I	76.367
NDUFA13	78.346		ID2	81.514		PPP4C (XM_006070492 0..1445)	76.354
SPI1 (XM_006057360 0..1728)	78.235		SF1	81.277		NR4A3 (XM_025281796 0..5559)	76.329
LOC102389113 (XM_025294653 0..557)	78.23		DYNLRB1 (XM_006048071 0..718)	81.27		CITED2	76.293
RIDA (XM_006048770 0..1077)	78.045		ITGAL	81.214		PDIA6	76.231
ITM2C	78.016		LOC102402131	81.174		TAF10	76.161
CCNI	77.738		PSMB2	81.157		LOC102392787	76.158
CD5 (XM_006061715 0..2039)	77.596		FLNA	81.148		TOR3A	75.953
RAB1B	77.477		PSMB10 (XM_025268907 0..1000)	81.131		IL7R (XM_006074898 0..4717)	75.933
AES	77.443		LAMTOR2	81.017		GPAT4 (XM_025283718 0..2953)	75.816
POLR1D	77.405		TSC22D3 (XM_006050727 0..2052)	80.927		AES	75.781
PSMD13 (XM_006046908 0..1615)	77.301		LOC102395607	80.908		ATP5F1D	75.708
SNX5 (XM_006077234 0..2152)	77.195		CD47	80.861		SND1	75.291
LENG8 (XM_006063979 0..3591)	77.187		LOC102390560	80.649		RTRAF	75.166
EDF1	77.129		EWSR1 (XM_025267402 0..2026)	80.486		LOC102407094	75.008
TMEM258	77.125		ERGIC3 (XM_025263570 0..1378)	79.891		RND1	74.941
CNDP2 (XM_006064654 0..2216)	77.12		STMN1	79.492		PTPRJ	74.876
VASP (XM_025269333 0..2286)	77.013		VAMP8	79.457		NDUFS5	74.864
TOMM22	76.962		IDH1 (XM_006044596 0..2348)	79.308		FUS (XM_006070387 0..1979)	74.657
HPRT1 (XM_006074802 0..1454)	76.72		MINOS1	79.283		CLTC (XM_006065430 0..6270)	74.583
IGSF6	76.529		ZC3HAV1	79.194		SELL (XM_025285979 0..2392)	74.434
XPO6 (XM_006070558 0..4568)	76.504		CDC42SE2 (XM_025293051 0..3309)	79.103		BTN1A1 (XM_006047995 0..2838)	74.395
ZFP36L1	76.433		UPP1 (XM_025290814 0..2587)	78.802		RPS27L	74.382
NSMCE1	76.379		OSTF1 (XM_006057231 0..1363)	78.707		TGIF1 (XM_006071844 0..1700)	74.336
YWHAQ (XM_025261570 0..1854)	76.379		LOC102405660	78.682		ST6GALNAC4 (XM_006065418 0..1628)	74.12
FAM32A	76.353		CREM (XM_025263259 0..686)	78.574		KDELR2	74.059
LOC102415514 (XM_006070172 0..811)	76.332		CAPG (XM_006061092 0..1262)	78.565		ETFB	74.057
BHLHE40	76.183		HIP1R (XM_006047200 0..4203)	78.536		ELOB	73.924
UBE2Q1	76.051		WARS (XM_006079100 0..2716)	77.791		RAB18	73.855
FLOT1 (XM_025260543 0..2078)	75.974		ENSA (XM_006058116 0..728)	77.777		LOC102390145	73.8
MFNG (XM_006044525 0..2104)	75.925		NCF2 (XM_006048639 0..2258)	77.65		PTGES3 (XM_006074986 0..1972)	73.782
HMGA1 (XM_025271477 0..1758)	75.64		NONO (XM_006079428 0..2657)	77.645		PARK7	73.618
SAMSN1 (XM_006078280 0..1213)	75.623		LOC102414919	77.551		CALM3	73.455
LAMTOR5	75.609		CCNI	77.405		LOC102415288	73.388
PABPN1 (XM_025296091 0..1021)	75.593		NDUFB8	77.289		PTK2B	73.379
NDUFB7	75.562		PSMA5	77.161		TPM4 (XM_006057837 0..2281)	73.29
PSMB2	75.497		PTPN6 (XM_006065855 0..2191)	77.133		MEFV (XM_006054849 0..3141)	73.276
LOC102393946	75.461		HK1 (XM_006060317 0..3620)	77.105		PREX1 (XM_025263323 0..6763)	72.937
LOC102408997	75.412		LOC102403559 (XM_025275248 0..2512)	76.824		SERP1	72.755
SRPRA	75.228		RETN	76.764		PSMB7	72.72
FAM20C	75.18		PCNA	76.581		CSNK2B (XM_006041921 0..957)	72.687
CHMP4B	75.15		YWHAH (XM_025267302 0..1703)	76.496		LOC102400673	72.54
PPIA (XM_025291342 0..818)	75.071		PSMD8	76.422		OAT	72.207
LAMTOR1	75.054		BLVRA (XM_006049316 0..1152)	75.872		TINAGL1 (XM_006054593 0..1911)	72.186
WFDC2	74.816		SUPT4H1	75.799		CHMP4B	72.157
ATP5MD (XM_006067755 0..437)	74.718		CSF1R	75.735		PPP2R1A	72.155
SARAF	74.652		VASP (XM_006067509 0..2288)	75.7		LASP1 (XM_006045882 0..3840)	72.058
COPG1 (XM_006078852 0..3079)	74.531		DDX17 (XM_006071331 0..4776)	75.494		PSMA1 (XM_006054440 0..1221)	71.976
APOBR (XM_006070518 0..4045)	74.5		PREX1 (XM_025263323 0..6763)	75.35		ACSL5 (XM_006043948 0..2432)	71.955
LOC102389113 (XM_025294652 0..546)	74.49		SUN2	75.23		MTPN	71.886
ZFP36L2	74.272		TPM4 (XM_025293746 0..1035)	75.162		IFIT3	71.794
UBA1 (XM_006058778 0..3528)	74.257		TMED2 (XM_006041404 0..606)	75.074		RPN2 (XM_025263493 0..2225)	71.757
RNH1 (XM_006045753 0..1838)	74.114		UXT	75.053		FXYD5 (XM_006065300 0..897)	71.713
LOC102403665 (XM_006078324 0..7589)	74.059		PSMG4	74.946		RPL28 (XM_006064021 0..602)	71.682
TMEM50A (XM_006077994 0..1108)	73.863		SARAF	74.858		HK1 (XM_006060317 0..3620)	71.487
LOC102404129 (XR_003107748 0..2151)	73.84		TIMP2	74.855		LOC102395480 (XM_025269738 0..1896)	71.448
RGS2 (XM_006046817 0..1782)	73.485		LOC102408997	74.789		RTN4 (XM_006071256 0..2315)	71.373
PSMA1 (XM_006054440 0..1221)	73.47		SMARCA5	74.749		KARS (XM_006063356 0..2061)	71.312
ITGAL	73.381		SNX3	74.713		LIMS1 (XM_025261112 0..3882)	71.045
ATP5PF (XM_006063254 0..601)	73.329		JUN	74.619		IL10RA (XM_006044713 0..3652)	70.962
GLIPR2 (XM_006073602 0..1208)	73.154		RETREG2 (XM_025278283 0..2588)	74.568		PFKFB3 (XM_025264512 0..4367)	70.931
B4GALT1	72.995		HNRNPH1 (XM_025293948 0..3211)	74.471		CNBP (XM_025272470 0..1653)	70.928
HTRA1	72.892		NEDD8	74.318		SDHC (XM_006048458 0..1344)	70.707
PSMB3	72.645		UBE2Q1	74.269		FAM20C	70.702
CLN3 (XM_025274553 0..1654)	72.638		TMED10	74.18		RSAD2	70.606
SFT2D1 (XM_006067041 0..1168)	72.586		FIS1 (XM_006045406 0..784)	74.074		CNBP (XM_025272472 0..1632)	70.566
LOC102412221	72.527		ERH	74.04		XPO6 (XM_006070558 0..4568)	70.549
RBMX (XM_006049465 0..1450)	72.428		HERPUD1 (XM_006059073 0..1874)	74.035		SPINT2	70.436
ILK (XM_006042116 0..1762)	72.217		LCP2 (XM_025270829 0..2136)	74.012		RUBCNL (XM_025263003 0..2977)	70.335
SEMA4D (XM_025282113 0..3968)	72.211		DNAJC8	74.009		DNASE2 (XM_006041564 0..1428)	70.166
NANS	72.208		SLC1A5	73.998		ZFAND5	70.14
TACSTD2	72.11		PTP4A1 (XM_025294961 0..2398)	73.916		VDAC1 (XM_006042813 0..1840)	70.121
APLP2	72.077		FAM49B (XM_025265500 0..1796)	73.808		SMARCA5	69.952
CNBP (XM_025272472 0..1632)	72.073		MOB1A (XM_006045424 0..4471)	73.759		TMED2 (XM_006041404 0..606)	69.936
LAMTOR4 (XM_025275484 0..676)	72.029		RBBP4 (XM_006054647 0..2328)	73.722		SAFB2 (XM_006067161 0..3187)	69.891
LOC102395480 (XM_025269738 0..1896)	71.827		CD99 (XM_006049297 0..3972)	73.688		FKBP1A	69.721
IK	71.804		TYROBP (XM_006068773 0..596)	73.534		TACSTD2	69.714
MAPRE1	71.708		ATP5F1D	73.382		NRBP1 (XM_025261351 0..1780)	69.581
CLIC4	71.697		RTN4 (XM_006071256 0..2315)	73.362		LOC102405660	69.506
NDUFA1	71.528		CCT4	73.304		LOC102410286	69.467
COPZ1 (XM_006063704 0..2008)	71.472		PPP1R15B	73.191		ZC3H12C (XM_006072582 0..8825)	69.446
DNAJA1	71.428		CEBPD	73.096		KRT7	69.417
VPS28 (XM_025265632 0..1160)	71.407		IL10RB (XM_006048244 0..1954)	72.949		ITGAL	69.261
CEBPD	71.367		CCT7	72.931		NONO (XM_006079428 0..2657)	69.233
LASP1 (XM_006045882 0..3840)	71.366		PPP1CC	72.8		EIF4EBP1	69.231
SNRPG	71.068		TOR3A	72.754		ACAT2	69.113
SDHA	71.003		LOC102406576 (XM_006078162 0..664)	72.752		PSMB2	69.088
NSA2	70.956		PSMD2	72.702		DNM2	69.002
MS4A8 (XM_025286427 0..1353)	70.931		CD3D	72.652		NFKBIE	68.919
LOC102410316	70.868		LOC102402481 (XM_025260666 0..1443)	72.587		CD53 (XM_025288119 0..1556)	68.815
NENF	70.796		CCT2	72.483		UBA1 (XM_006058778 0..3528)	68.671
DYNLRB1 (XM_006048071 0..718)	70.794		SNRPG	72.432		MCEMP1 (XM_006046756 0..2361)	68.604
VSIR	70.772		GNG2 (XM_006046340 0..3546)	72.386		PSMA5	68.525
OS9 (XM_006077910 0..2684)	70.673		HNRNPK (XM_006059096 0..2847)	72.279		MAP2K3 (XM_006070188 0..2021)	68.357
PSMC5 (XM_006041626 0..1387)	70.486		PSMB6	72.263		TMED10	68.356
LOC102402580	70.388		DNM2	72.252		DDIT3	68.196
ISG20 (XM_006070053 0..935)	70.334		NDUFB7	72.226		HMGN1	68.186
MAT2A	70.245		AKR1A1 (XM_006052553 0..1219)	72.158		NOTCH1	68.081
LOC102400341	70.158		FERMT3	72.124		LOC102410113 (XM_006047522 0..1172)	67.913
PCBP2 (XM_025284291 0..1603)	70.018		CCNL1 (XM_025289335 0..2344)	72.099		CD247	67.704
GNS	69.957		DCTN2 (XM_025283832 0..1722)	72.008		C12H9orf16	67.569
YWHAH (XM_025267302 0..1703)	69.831		HNRNPU (XM_006063529 0..3717)	71.908		RASGEF1B (XR_003110536 0..2335)	67.543
RAB3IP (XM_006058398 0..2176)	69.692		TPRG1L (XM_025285796 0..1248)	71.695		PEA15	67.468
FKBP11 (XM_006054550 0..750)	69.505		HNRNPUL1 (XM_006052067 0..3673)	71.65		MS4A8 (XM_025286427 0..1353)	67.434
LRP10 (XM_006066509 0..3224)	69.402		LTB (XM_006041932 0..1520)	71.554		COPG1 (XM_006078852 0..3079)	67.232
UBALD2 (XM_025279553 0..1551)	69.361		SASH3	71.448		PSMD2	67.193
NDUFA3	69.264		HNRNPD (XR_003110534 0..1662)	71.279		DNAJA1	67.155
CAPG (XM_006061090 0..1493)	69.14		GM2A	71.26		IL1RAP (XM_025286538 0..4467)	67.149
COPS6	69.12		GLIPR2 (XM_006073602 0..1208)	70.973		SFT2D1 (XM_006067041 0..1168)	67.083
RPN2 (XM_025263493 0..2225)	69.118		PPP2R1A	70.941		EIF3A (XM_006048451 0..5267)	67.029
GTF2B (XM_006074862 0..1284)	69.092		UPP1 (XM_025290818 0..1841)	70.913		TMEM50A (XM_006077994 0..1108)	66.93
LOC102415288	68.926		TIFA (XM_025290300 0..1664)	70.841		ARRDC4	66.887
PTGES3 (XM_006074986 0..1972)	68.865		SDHC (XM_006048458 0..1344)	70.575		OS9 (XM_006077910 0..2684)	66.799
GRINA	68.797		TMBIM4	70.526		CYTH4 (XM_006057004 0..3187)	66.733
LOC102407124	68.701		FUNDC2	70.333		APOE (XM_006067540 0..1230)	66.73
IRF7 (XM_006045780 0..1944)	68.501		MORF4L2 (XM_006048179 0..1953)	70.233		LOC102408966	66.669
SRSF5 (XM_006056141 0..1531)	68.496		SRSF2 (XM_025279576 0..1999)	70.055		MATR3 (XM_025292620 0..4815)	66.645
GABARAPL1	68.49		EIF3A (XM_006048451 0..5267)	70.047		RETREG2 (XM_025278283 0..2588)	66.645
UFD1	68.488		UBXN1 (XM_006064544 0..1146)	69.959		CSN1S1 (XM_025289967 0..710)	66.592
ELF5 (XM_006062381 0..2196)	68.449		LOC102402580	69.947		SELENOF (XM_006080490 0..1469)	66.404
PSMA5	68.412		SUSD3 (XM_025282078 0..1311)	69.806		NAP1L1 (XM_025284428 0..2519)	66.392
TRIR (XM_025293622 0..903)	68.386		GARS	69.76		PPP1R18	66.392
CCT2	68.362		LY96	69.62		PSMB10 (XM_025268907 0..1000)	66.206
STX11 (XM_006075211 0..2345)	68.35		SUB1	69.397		CALM1 (XM_025295093 0..3994)	65.986
NRBP1 (XM_025261351 0..1780)	68.076		ATP6AP1	69.303		CLDN3	65.861
UFC1 (XM_006048479 0..1111)	68.026		C2H6orf62 (XM_006051194 0..3112)	69.292		LOC102414919	65.816
SNRPB (XM_006044873 0..1135)	67.967		ZNFX1 (XM_025263309 0..7097)	69.034		FCAR (XM_006063985 0..1196)	65.765
CD36 (XM_006049682 0..2944)	67.869		SRSF5 (XM_006056142 0..1521)	68.926		TMBIM4	65.512
BIN2 (XM_006058500 0..2422)	67.785		IRF1 (XM_025293076 0..1867)	68.866		MX1 (NM_001290853 0..2299)	65.375
NDUFA2	67.678		SERINC1	68.733		CTNNA1	65.358
MPC2	67.653		DDX3X (XM_006048700 0..4649)	68.714		SLC3A2 (NM_001302503 0..1719)	65.238
OSTF1 (XM_006057231 0..1363)	67.581		ARHGDIA (XM_025279716 0..2085)	68.692		IL10RB (XM_006048244 0..1954)	65.171
MTCH1 (XM_025270747 0..1310)	67.458		NRBP1 (XM_025261351 0..1780)	68.62		CFLAR (XM_006080518 0..2551)	64.994
JUND	67.303		ETF1	68.549		EWSR1 (XM_025267402 0..2026)	64.992
MAN2B1	67.28		COPA	68.535		ARF6	64.967
EHD1	67.169		THBD	68.447		ZNFX1 (XM_025263309 0..7097)	64.885
RHOB	67.132		PVRIG	68.345		INSIG1 (XM_025290730 0..2898)	64.796
ARPC1A (XM_025275557 0..1653)	67.091		CSF1 (XM_006064972 0..4339)	68.296		DYNLL2 (XM_006076238 0..2437)	64.647
EGR1	66.896		SERINC3	68.229		PCF11 (XM_006055637 0..5015)	64.582
FXYD5 (XM_006065300 0..897)	66.842		LAMTOR1	68.083		UPP1 (XM_025290815 0..1055)	64.472
MEA1	66.789		TAP1 (XM_006050288 0..2707)	68.082		PPP1R15B	64.379
CTNNA1	66.672		TNIP1 (XM_025292394 0..2454)	68.01		MINOS1	64.376
ST6GALNAC4 (XM_006065418 0..1628)	66.644		EMP3 (XM_025269432 0..857)	67.945		CCT2	64.304
POLR2L	66.586		PSMB9	67.942		RNF114 (XM_006048334 0..2469)	64.298
SLAMF7	66.402		WBP2	67.562		PVR (XM_025269273 0..3106)	64.27
TLR4 (NM_001290903 0..2526)	66.355		ST6GALNAC4 (XM_006065418 0..1628)	67.547		COPA	64.202
RPN1	66.277		UTP14A	67.495		SUSD3 (XM_025282078 0..1311)	64.117
MMP19	66.172		SRPRA	67.451		NEDD8	64.038
IMPDH2 (XM_006053231 0..1687)	65.965		HNRNPAB (XM_025292880 0..2110)	67.395		LOC112587492	64.026
CCT4	65.926		SLC31A1 (XM_006061251 0..3828)	67.361		C2H6orf62 (XM_006051194 0..3112)	64.017
HNRNPDL (XR_003110533 0..1817)	65.891		UBALD2 (XM_025279553 0..1551)	67.334		CCT7	63.898
TOMM7 (XM_006074850 0..466)	65.889		SNRPB (XM_006044873 0..1135)	67.26		PLEKHB2 (XM_006060619 0..3373)	63.809
ATP5MF	65.739		SF3B2 (XM_006056428 0..2890)	67.129		PRDX2	63.766
LOC102391695 (XM_025283190 0..2422)	65.53		IFNGR2	67.063		LTF	63.732
LIMS1 (XM_025261112 0..3882)	65.429		KLF10	67.03		SNX3	63.713
CHMP5	65.286		CNBP (XM_025272472 0..1632)	66.87		LOC112577984	63.678
POLE4	65.219		RAD21	66.659		PLEKHB2 (XM_006060614 0..3459)	63.668
XAF1 (XM_006079661 0..1342)	65.167		SND1	66.49		EFHD1 (XM_006042662 0..1963)	63.539
ATP6AP1	65.161		HCLS1	66.212		PLAUR (XM_025269230 0..1239)	63.483
ERH	65.081		HNRNPM (XM_006046711 0..2190)	66.104		LOC102390363	63.415
PSMC3 (XM_006057366 0..1467)	65.029		MAT2B (XM_006067703 0..1100)	66.085		LOC102414277	63.41
HNRNPK (XM_006059096 0..2847)	64.883		NDUFB11	65.955		LOC102402131	63.394
NONO (XM_006079428 0..2657)	64.765		CSF3R	65.666		ARHGDIA (XM_025279716 0..2085)	63.313
MAP1LC3A	64.624		GNB1 (XM_025285759 0..2972)	65.63		CANX (XM_006058864 0..4953)	63.304
TGFBI	64.623		NFKBIZ (XM_025283226 0..3463)	65.527		NDUFV2	63.237
ATP6V1D	64.524		MMP14	65.454		TATDN2 (XR_003105795 0..5419)	63.235
CAPZB (XM_006068102 0..1645)	64.492		SPI1 (XM_006057360 0..1728)	65.445		LOC102402580	63.199
TSTA3 (XM_025264914 0..1256)	64.49		LOC102391695 (XM_025283190 0..2422)	65.412		WBP2	62.974
PDIA6	64.471		CCT8 (XM_006056348 0..1798)	65.406		CAPZB (XM_006068102 0..1645)	62.971
NAA20	64.442		IGSF6	65.354		TYROBP (XM_006068773 0..596)	62.776
DAGLB (XM_025274528 0..4204)	64.251		LOC102390363	65.203		IL1A (XM_006055989 0..1484)	62.702
LY6E	64.189		LOC102394622 (XM_006069849 0..448)	65.125		PNRC2	62.54
CLTC (XM_006065430 0..6270)	64.167		CLTC (XM_006065430 0..6270)	65.042		PSMD8	62.486
MORF4L2 (XM_006048179 0..1953)	64.079		STRAP (XM_006052374 0..1853)	64.916		SREBF2 (XM_025282779 0..3603)	62.39
LOC102408966	63.956		UNC119 (XM_025281007 0..1353)	64.829		LOC102409319	62.241
FOSL2 (XM_006061062 0..6250)	63.895		NOTCH2	64.763		IVNS1ABP (XM_025285484 0..3436)	62.17
LOC102389068	63.873		BNIP3L (XM_006057330 0..3439)	64.762		ARHGDIA (XM_006064223 0..1910)	62.14
RETREG2 (XM_025278283 0..2588)	63.865		PSMA3	64.76		TIFA (XM_025290300 0..1664)	62.07
BRK1 (XM_006070696 0..1158)	63.781		SERPINE2	64.748		BAZ1A (XM_025271525 0..5503)	61.959
THBS1 (XM_025295936 0..5799)	63.761		CRKL	64.649		ARCN1	61.901
TIMP2	63.755		RAB18	64.602		NOP53 (XM_006067435 0..1956)	61.742
REEP5 (XM_006056867 0..2926)	63.745		SRP14	64.567		ERGIC3 (XM_025263570 0..1378)	61.706
CALM1 (XM_025295093 0..3994)	63.69		LASP1 (XM_006045882 0..3840)	64.526		FLNA	61.501
TAX1BP3 (XM_006079703 0..1318)	63.687		SERP1	64.219		METRNL (XM_025279795 0..1637)	61.454
CD3E (XM_006044704 0..1337)	63.668		PIP4K2A	64.209		LOC102406576 (XM_006078162 0..664)	61.452
LOC102390435 (XM_025260599 0..1453)	63.631		ACAT2	64.204		TPM4 (XM_025293746 0..1035)	61.114
ARCN1	63.581		COPZ1 (XM_006063704 0..2008)	64.184		STRAP (XM_006052374 0..1853)	61.099
SUN2	63.563		SNRPD3 (XM_006048102 0..713)	64.111		NDUFB8	61.078
PLEKHB2 (XM_006060614 0..3459)	63.538		DPP7 (XM_006062540 0..1854)	64.064		GHITM (XM_006072368 0..2485)	61.035
CERS2 (XM_025287893 0..2151)	63.454		ENPP1	64.056		TBC1D9 (XM_025268097 0..5291)	61.023
ENSA (XM_006058116 0..728)	63.317		CLIC4	63.986		HMGA1 (XM_025271477 0..1758)	61.004
MOB3A (XM_006041137 0..2166)	63.279		NARS (XM_006044858 0..2881)	63.927		NUB1 (XM_006077658 0..1971)	60.966
SDHD (XM_006065240 0..1400)	63.231		PABPN1 (XM_025296091 0..1021)	63.842		UBE2Q1	60.908
GHITM (XM_006072368 0..2485)	63.208		C5AR1	63.798		ATF3 (XM_025285436 0..1858)	60.863
CCT5	63.14		OAS1 (XM_025267537 0..3183)	63.736		C11H15orf48	60.843
HERPUD1 (XM_006059073 0..1874)	63.112		XPO6 (XM_006070558 0..4568)	63.729		TLR4 (XM_006057214 0..4266)	60.843
FKBP4	63.056		ANTXR2	63.722		TPRG1L (XM_025285796 0..1248)	60.82
RNF10 (XM_006052953 0..3356)	63.008		CRLF3	63.707		ACADVL (XM_006060137 0..2235)	60.806
VTI1B	62.821		GNA13 (XM_025279344 0..6271)	63.682		LENG8 (XM_006063979 0..3591)	60.785
EIF3L	62.815		DDOST	63.617		FLOT1 (XM_025260543 0..2078)	60.636
EIF6 (XM_006042568 0..1165)	62.775		SPCS2	63.557		TAP2	60.592
SF1	62.771		CERS2 (XM_025287893 0..2151)	63.509		F11R (XM_006048515 0..2763)	60.553
SUSD3 (XM_025282078 0..1311)	62.688		ARGLU1 (XM_006072277 0..1765)	63.46		GARS	60.514
PSMD2	62.687		CNDP2 (XM_006064655 0..2009)	63.46		IFIH1	60.477
SAFB2 (XM_006067161 0..3187)	62.634		LAMTOR5	63.443		PABPN1 (XM_025296091 0..1021)	60.473
PFDN6	62.585		SNRPF	63.301		ATP6AP1	60.433
DPP7 (XM_006062540 0..1854)	62.413		LOC102410676 (XM_006070336 0..2372)	63.286		RNH1 (XM_006045753 0..1838)	60.411
SLC25A1	62.361		RAP1B (XM_025283933 0..774)	63.251		ETF1	60.339
TXNRD1 (XM_006077212 0..3453)	62.311		IVNS1ABP (XM_025285484 0..3436)	63.235		MAFF (XM_006071351 0..2227)	60.271
CAPZB (XM_025278837 0..1076)	62.288		CACYBP	63.158		TMEM120A (XM_006057122 0..1207)	60.245
PA2G4	62.186		LOC112585216	63.131		BLVRA (XM_006049316 0..1152)	60.237
ARF6	62.122		MAFB	63.102		MFNG (XM_006044525 0..2104)	60.062
RETN	62.109		LOC102400673	63.064		HPRT1 (XM_006074802 0..1454)	59.957
SLC3A2 (NM_001302503 0..1719)	62.005		COPS6	62.978		DCTN2 (XM_025283832 0..1722)	59.921
TSPAN3	61.889		LOC112585098	62.971		RSRC2 (XM_006047193 0..1810)	59.677
CYTIP (XM_006067559 0..4935)	61.846		LOC102408544 (XM_006059883 0..3947)	62.714		PPP1CC	59.547
CPD	61.77		PNRC1	62.711		CEBPD	59.411
AHNAK	61.74		CD37 (XM_006080118 0..1262)	62.671		LAMTOR2	59.384
RTN4 (XM_006071256 0..2315)	61.68		ALOX5AP	62.544		UBALD2 (XM_025279553 0..1551)	59.323
HNRNPF (XM_006050732 0..2123)	61.466		LOC102401256	62.51		RAB5IF	59.314
ATF3 (XM_006073089 0..1986)	61.457		LOC102395276 (XM_025272140 0..1463)	62.469		IGLL1	59.294
CD4 (XM_025283113 0..3262)	61.44		CHMP2A (XM_006067281 0..952)	62.463		LOC102389028	59.292
AMZ2 (XM_006061895 0..1476)	61.372		GADD45B	62.444		ITGAM	59.21
TYROBP (XM_006068773 0..596)	61.257		RPN1	62.439		HNRNPA3 (XM_025274384 0..5467)	59.2
COPA	61.188		CAPG (XM_006061091 0..1466)	62.425		PSMB3	59.138
USP22	61.144		PRKCH (XM_006054431 0..3350)	62.413		ILK (XM_006042116 0..1762)	59.132
IRF9 (XM_006077698 0..2142)	61.135		ZFAND5	62.372		USP22	59.09
C2H6orf62 (XM_006051194 0..3112)	61.125		EVL (XM_025271197 0..1835)	62.353		PIM3	59.053
KXD1 (XM_006058031 0..1407)	61.097		WAS	62.323		PAF1	59.037
PDE4B (XM_025288535 0..5878)	61.065		ERP29	62.286		OSTF1 (XM_006057231 0..1363)	58.987
PDCD4	61.013		UBE2D2 (XM_006070799 0..2496)	62.284		ACTA1	58.912
CCT8 (XM_006056348 0..1798)	60.98		TUBB4B	62.165		SRSF2 (XM_025279576 0..1999)	58.853
TCP1	60.801		LAP3	62.093		FNBP4	58.824
ENPP1	60.796		ATG3	62.08		RNF181 (XM_006045855 0..609)	58.736
SNRPD3 (XM_006048102 0..713)	60.792		TCIRG1	62.021		DDOST	58.707
IFI35 (XM_025280077 0..1116)	60.774		ATP1B3	61.913		SRSF5 (XM_006056142 0..1521)	58.706
LOC102390807 (XM_006067016 0..1650)	60.756		PLEKHB2 (XM_006060614 0..3459)	61.528		REEP5 (XM_006056867 0..2926)	58.545
QARS	60.655		NCF1 (XM_006057059 0..1391)	61.525		VAPA (XM_006066259 0..750)	58.521
HNRNPK (XM_006059097 0..2779)	60.63		CNOT7 (XM_006080155 0..2584)	61.395		ATF3 (XM_006073089 0..1986)	58.511
SORL1	60.591		MAGOH	61.336		IL13RA1 (XM_025276422 0..3733)	58.482
CDC37	60.193		SRSF6	61.335		CCT4	58.48
SLC1A5	60.153		RAB8B (XM_006079938 0..4791)	61.291		GNA13 (XM_025279344 0..6271)	58.47
ALAS1 (XM_006044020 0..2244)	60.075		CCT5	61.29		DPP7 (XM_006062540 0..1854)	58.388
SF3B2 (XM_006056428 0..2890)	59.993		RAP1B (XM_006042953 0..2021)	61.248		ZC3HAV1	58.262
C6H1orf43 (XM_006044195 0..1745)	59.965		FOLR2 (XM_006064703 0..1141)	61.218		FERMT3	58.127
NDUFS8 (XM_006063972 0..792)	59.936		RWDD1	61.195		SOAT1 (XM_006048572 0..3964)	58.096
PDXK (XM_006060767 0..6257)	59.881		CD3G (XM_006044696 0..1128)	61.184		GPBP1 (XM_006055613 0..3485)	58.08
PSMA2	59.819		ACSL5 (XM_006043948 0..2432)	61.178		UBXN1 (XM_006064544 0..1146)	58.064
NUB1 (XM_006077658 0..1971)	59.754		TM9SF3	61.131		MYD88 (XM_006077014 0..2803)	57.965
CRIP1	59.74		LOC102391575	61.11		ARPC5L	57.905
LOC102408597 (XM_025263760 0..1764)	59.709		UGP2 (XM_006064789 0..2229)	61.065		RBBP4 (XM_006054647 0..2328)	57.786
GARS	59.68		STMP1	61.054		LTB (XM_006041932 0..1520)	57.773
PREX1 (XM_025263323 0..6763)	59.664		GNG10 (XM_025282224 0..1239)	61.016		STMN1	57.773
PTBP1 (XM_006052749 0..3047)	59.659		MAF1 (XM_006041086 0..1417)	60.941		SORL1	57.747
SEMA4D (XM_025282112 0..4391)	59.541		UBA1 (XM_006058778 0..3528)	60.806		TXNRD1 (XM_006077213 0..3465)	57.602
CNDP2 (XM_006064655 0..2009)	59.461		ATP5IF1	60.78		GABARAPL1	57.575
ARGLU1 (XM_006072277 0..1765)	59.458		LOC102389028	60.764		RBM3 (XM_006045681 0..1243)	57.501
PLEKHO1	59.439		NDUFA3	60.756		CAPG (XM_006061090 0..1493)	57.492
VAPA (XM_006066259 0..750)	59.423		PVR (XM_025269273 0..3106)	60.719		ELL2	57.491
TRA2B (XM_006058627 0..2032)	59.351		COPG1 (XM_006078852 0..3079)	60.7		SNX10 (XM_006066058 0..2522)	57.319
KDELR2	59.22		NFKBIE	60.647		SERINC1	57.234
LOC102412377 (XM_006060336 0..2211)	59.21		NDUFS2	60.639		HNRNPK (XM_006059096 0..2847)	57.199
CNP (XM_006055768 0..2436)	59.103		SNX5 (XM_006077234 0..2152)	60.248		VAMP8	57.153
MTPN	59.095		LIMS1 (XM_025261112 0..3882)	60.245		ID2	57.112
ARL6IP5	59.073		WDR83OS	60.173		SEC61A1	57.089
LOC102402993 (XM_025269734 0..1776)	59.026		FUS (XM_006070388 0..1976)	60.093		SELENOK	56.956
SLC37A2 (XM_006057662 0..2533)	58.98		RBM39 (XM_025263562 0..2676)	60.093		IFNGR2	56.813
MMADHC	58.943		PAPOLA	59.934		SNX5 (XM_006077234 0..2152)	56.805
ARG2	58.931		EIF3L	59.93		LOC102408544 (XM_006059883 0..3947)	56.799
LOC102393778	58.902		USP22	59.85		NDUFB11	56.787
MRPL17	58.881		PTPRJ	59.757		EZR (XM_025294330 0..2887)	56.732
ETS1 (XM_025286399 0..5434)	58.865		MEFV (XM_006054849 0..3141)	59.61		OSER1 (XM_006067853 0..1601)	56.695
WAS	58.856		LOC102390435 (XM_025260601 0..1390)	59.501		TIMP2	56.68
EIF3A (XM_006048451 0..5267)	58.81		LOC102389068	59.436		POLR1D	56.622
OAZ2	58.801		SMDT1	59.319		LOC102407124	56.392
ETS2 (XM_025294016 0..3692)	58.742		OAZ2	59.293		PSMB6	56.364
TNIP1 (XM_025292394 0..2454)	58.731		RABGEF1 (XM_025275265 0..4521)	59.291		UTP6	56.199
LOC102403393	58.592		PABPC1 (XM_025265090 0..2890)	59.172		RNF10 (XM_006052953 0..3356)	56.113
TRIM28	58.59		ARL8B	59.126		CAPZB (XM_025278837 0..1076)	56.103
FGL2	58.463		PHGDH	59.025		MEFV (XR_003106572 0..2103)	56.07
TMED2 (XM_006041403 0..2138)	58.445		RAB5IF	59.019		BRD2 (XM_006050296 0..2825)	56.017
ACADVL (XM_006060137 0..2235)	58.318		LOC112587492	58.676		SPI1 (XM_006057360 0..1728)	55.985
RCAN1 (XM_006062844 0..2322)	58.287		FMNL3 (XM_025284097 0..4286)	58.663		COPZ1 (XM_006063704 0..2008)	55.865
BAG6 (XM_025267178 0..3838)	58.219		HYPK	58.659		ARGLU1 (XM_006072277 0..1765)	55.838
EWSR1 (XM_025267402 0..2026)	57.925		BAZ1A (XM_025271525 0..5503)	58.657		GRINA	55.832
HSPA6	57.916		RHOC (XM_006071507 0..1193)	58.498		LOC102394332	55.811
FERMT3	57.89		LOC112580878	58.432		ZDHHC18 (XM_025278659 0..3042)	55.695
MAPKAPK2	57.77		RAB1B	58.428		PSMA3	55.682
STIP1	57.751		SLC15A3	58.344		CS	55.639
MLF2 (XM_006065834 0..1538)	57.731		ATF3 (XM_025285437 0..2298)	58.209		CDH1	55.636
CD59	57.685		RSRC2 (XM_006047193 0..1810)	58.16		IER2	55.557
DNASE2 (XM_006041564 0..1428)	57.658		FAM107B (XM_006066012 0..3244)	58.041		ABHD14B	55.554
C7H4orf3	57.621		RABAC1	58.028		AKR1A1 (XM_006052553 0..1219)	55.55
MAT2B (XM_006067703 0..1100)	57.562		LGALS9 (XM_006046818 0..1705)	57.953		CYTIP (XM_006067559 0..4935)	55.471
MX1 (NM_001290853 0..2299)	57.508		HDAC1 (XM_006054632 0..2086)	57.932		PTPN1 (XM_025263292 0..4792)	55.446
RBBP4 (XM_006054647 0..2328)	57.432		NT5C	57.811		GSN (XM_025282360 0..2657)	55.392
MATR3 (XM_025292620 0..4815)	57.399		IL27RA	57.795		GALM	55.293
CD37 (XM_006080118 0..1262)	57.375		SLC3A2 (NM_001302503 0..1719)	57.714		SLC37A2 (XM_006057662 0..2533)	55.189
LOC102397482	57.207		DNAJA1	57.702		CCT8 (XM_006056348 0..1798)	55.167
LOC102394992 (XM_025267029 0..2106)	57.121		ABHD14B	57.667		RFLNB	55.085
SPCS2	57.049		GSN (XM_025282360 0..2657)	57.649		CD99 (XM_006049297 0..3972)	55.082
PVRIG	56.974		FAM49B (XM_025265498 0..1772)	57.558		RAB8B (XM_006079938 0..4791)	54.967
NOTCH2	56.96		FCAR (XM_006063985 0..1196)	57.472		TCP1	54.953
PARP12 (XM_025291641 0..2890)	56.914		TRIR (XM_025293622 0..903)	57.433		LOC102389113 (XM_025294652 0..546)	54.943
PRMT1 (XM_006080085 0..1261)	56.905		APP (XM_025281974 0..3430)	57.417		RPN1	54.93
PABPC1 (XM_025265090 0..2890)	56.888		TCP1	57.403		ATP5MD (XM_006067755 0..437)	54.826
ATP1B3	56.759		PFKFB3 (XM_006044079 0..4102)	57.331		DYNLRB1 (XM_006048071 0..718)	54.82
ACAA1 (XM_006077020 0..1631)	56.64		LAMP2 (XM_006048800 0..1721)	57.288		SASH3	54.8
CLDN3	56.623		NUDT9 (XM_006045963 0..1638)	57.266		OAZ2	54.795
NDUFB10	56.527		MYO1F	57.265		CD47	54.686
F11R (XM_006048515 0..2763)	56.503		APOBR (XM_006070518 0..4045)	57.183		SNRPB (XM_006044873 0..1135)	54.606
PSMA3	56.431		NCKAP1L	57.155		CNDP2 (XM_006064655 0..2009)	54.585
EIF4A3	56.397		YWHAQ (XM_006073785 0..1926)	57.144		RASGEF1B (XM_025289837 0..2707)	54.505
NDUFB4	56.287		ZC3H12C (XM_006072582 0..8825)	57.058		ARHGAP30 (XM_006048512 0..4212)	54.5
LOC102389105	56.274		LOC102392521	56.986		MMP9	54.201
PLAU (XM_025284791 0..2603)	56.264		PARP1	56.972		CD4 (XM_025283113 0..3262)	54.191
CRKL	56.226		RHOB	56.962		SNRPD2	54.183
BLOC1S1	56.199		LAMTOR4 (XM_025275484 0..676)	56.922		STK17A	54.159
FNBP4	56.179		AMDHD2 (XM_025275500 0..1458)	56.832		TNFSF9	54.148
SRP14	56.113		CNP (XM_006055768 0..2436)	56.802		BAG6 (XM_025267178 0..3838)	54.058
NARS (XM_006044858 0..2881)	56.098		NOP10	56.796		KRT8	53.889
SYNGR2 (XM_025279604 0..1557)	56.021		PPP2R5A (XM_006073085 0..2705)	56.786		LOC102395607	53.843
STMP1	55.997		LOC102413807	56.761		EIF4A2 (XR_003109692 0..1384)	53.801
CAB39	55.829		PRDX2	56.76		RAD21	53.775
PEA15	55.812		GRINA	56.749		AIF1 (XM_006041935 0..699)	53.766
LOC102415699 (XM_025296004 0..1045)	55.804		LOC102407124	56.746		HCST (XM_006068776 0..465)	53.761
SDC4	55.772		SEC61A1	56.734		FUNDC2	53.463
CRABP2	55.703		SYNGR2 (XM_025279604 0..1557)	56.673		MAT2A	53.455
NADK (XM_025285756 0..3083)	55.68		PRMT1 (XM_006080085 0..1261)	56.593		PPP2R5A (XM_006073085 0..2705)	53.429
PFDN2	55.581		MEFV (XR_003106572 0..2103)	56.494		UGP2 (XM_006064789 0..2229)	53.427
LOC102412769 (XM_025260555 0..1544)	55.528		LOC102392808	56.474		NR1H2	53.426
TREM1 (NM_001290863 0..699)	55.508		ITM2C	56.456		LY96	53.425
CSF1 (XM_006064972 0..4339)	55.449		ARHGAP30 (XM_025287503 0..4381)	56.438		S100B	53.343
ITGB7 (XM_006046614 0..2726)	55.407		U2AF1 (XM_006063828 0..953)	56.43		CHMP2A (XM_006067281 0..952)	53.33
SSU72	55.279		TGIF1 (XM_006071844 0..1700)	56.414		BCL3	53.302
LOC102394582 (XM_006063344 0..2846)	55.271		DNAJC12 (XM_025284606 0..1192)	56.265		IRF8 (XM_025268489 0..2249)	53.251
SEC61A1	55.263		MEA1	56.26		SRSF7 (XM_006071188 0..1082)	53.249
FBL	55.162		SCARB2 (XM_006079160 0..4298)	56.234		CCNL1 (XM_025289335 0..2344)	53.14
PSTPIP2 (XM_025273641 0..2591)	55.139		PEPD (XM_025269021 0..1966)	56.186		PDXK (XM_006060767 0..6257)	53.098
DDOST	55.137		RIOK3 (XM_025273491 0..3454)	56.185		HNRNPM (XM_006046711 0..2190)	53.092
LOC102402227 (XM_006050406 0..1085)	55.119		SPCS1	56.133		LOC102414399	53.091
CD3D	55.002		NDUFA13	56.105		FAM49B (XM_025265500 0..1796)	52.949
RELA	54.975		CBX3 (XM_006066056 0..1895)	56.089		CTSF (XM_006044357 0..1924)	52.897
LOC102391662 (XR_003108747 0..2642)	54.971		ARG2	56.087		SUB1	52.873
BLVRA (XM_006049316 0..1152)	54.963		RNF10 (XM_006052953 0..3356)	55.993		PAPOLA	52.798
PSMC1 (XM_006042256 0..1591)	54.872		BAG6 (XM_025267178 0..3838)	55.984		NUDT9 (XM_006045963 0..1638)	52.792
STRAP (XM_006052374 0..1853)	54.78		INSIG1 (XM_025290730 0..2898)	55.969		PSMB9	52.772
DDX3X (XM_006048700 0..4649)	54.692		BIN2 (XM_006058500 0..2422)	55.957		EMILIN2	52.7
LOC112581623	54.685		SLA (XM_025265556 0..3142)	55.902		SYNGR2 (XM_025279604 0..1557)	52.651
BUD23 (XM_006057093 0..1202)	54.615		PSMC5 (XM_006041626 0..1387)	55.886		PSMD13 (XM_006046908 0..1615)	52.65
SPCS1	54.567		UBE2B (XM_006042803 0..2260)	55.838		HYPK	52.617
EZR (XM_025294330 0..2887)	54.552		LOC102391662 (XR_003108747 0..2642)	55.754		CSDE1 (XM_006064803 0..4246)	52.61
SDF4 (XM_006066967 0..1616)	54.519		ATP5PF (XM_006063254 0..601)	55.746		NCF2 (XM_006048639 0..2258)	52.548
LOC102392787	54.507		C9H19orf70 (XM_006067155 0..629)	55.623		NDUFS2	52.504
KLF10	54.452		ACADVL (XM_006060137 0..2235)	55.577		LOC112583647 (XM_025279838 0..2752)	52.48
CD83 (XM_006057793 0..2184)	54.416		SREBF2 (XM_025282779 0..3603)	55.56		CERS2 (XM_025287893 0..2151)	52.479
SLC38A2 (XM_006061659 0..4777)	54.386		PSMD13 (XM_006046908 0..1615)	55.537		DENND5A (XM_025266632 0..3454)	52.452
OSER1 (XM_006067853 0..1601)	54.29		TAP2	55.465		INPP5D	52.427
HEBP1 (XM_006075671 0..1120)	54.283		CDC37	55.442		HNRNPD (XR_003110534 0..1662)	52.393
PHGDH	54.256		POLR1D	55.431		LOC102410452	52.37
CSDE1 (XM_006064804 0..4192)	54.25		GIMAP4	55.283		FAM32A	52.296
AMDHD2 (XM_025275500 0..1458)	54.246		YPEL5	55.276		SDHA	52.245
HIF1A (XM_025295405 0..3975)	54.214		GPAT4 (XM_025284199 0..1596)	55.23		NR4A1 (XM_025284220 0..2487)	52.229
CIDEA	54.21		CHP1	55.224		CACYBP	52.22
OTUB1	54.176		SNU13	55.159		SRP19	52.206
NFAM1	54.088		EIF4A2 (XR_003109692 0..1384)	55.114		SNN	52.174
LOC102390311	54.038		VAPA (XM_006066259 0..750)	55.097		NAA20	52.16
SEPT2 (XM_025289319 0..2986)	53.997		PDCD6IP (XM_006076063 0..4245)	55.05		HEBP1 (XM_006075671 0..1120)	52.101
MRPS33 (XM_006078795 0..737)	53.994		VPS28 (XM_025265632 0..1160)	54.993		CD3D	52.046
HNRNPAB (XM_025292880 0..2110)	53.899		NDUFA1	54.961		CRABP2	52.036
CDK2AP2 (XM_006072720 0..1335)	53.894		STX7	54.882		SCARB2 (XM_006079160 0..4298)	51.911
FOLR2 (XM_006064703 0..1141)	53.887		SLIRP	54.865		WFDC2	51.899
RILPL2 (XM_006041409 0..1256)	53.848		MMADHC	54.825		UNC119 (XM_025281007 0..1353)	51.809
SLIRP	53.841		SELENOK	54.779		PCBP2 (XM_025284291 0..1603)	51.768
RPS19BP1 (XM_006071285 0..842)	53.837		RNF114 (XM_006048334 0..2469)	54.754		SP140 (XM_006047076 0..3051)	51.736
CDK9	53.806		FNBP1 (XM_025261839 0..5105)	54.724		NARS (XM_006044858 0..2881)	51.702
PTK2B	53.587		LENG8 (XM_006063979 0..3591)	54.705		CNDP2 (XM_006064654 0..2216)	51.681
BRD2 (XM_025271925 0..2786)	53.556		TMEM258	54.691		HNRNPF (XM_006050735 0..2386)	51.571
HIP1R (XM_006047200 0..4203)	53.509		PA2G4	54.686		FLII (XM_025280455 0..4104)	51.527
NECAP2 (XM_006066583 0..2071)	53.458		TPP1	54.68		IL1RN (XM_025261143 0..1991)	51.471
LOC102401256	53.454		BRD2 (XM_006050296 0..2825)	54.637		SF3B6	51.348
BTG2	53.429		UBXN4	54.605		FOLR2 (XM_006064703 0..1141)	51.319
ALDOC	53.276		BLOC1S1	54.579		PRKCH (XM_006054431 0..3350)	51.245
SNU13	53.212		NDRG1 (XM_006079337 0..2995)	54.528		SRSF7 (XM_006071189 0..1091)	51.21
NFKBIZ (XM_006050474 0..3680)	53.206		LOC102393946	54.414		LOC102390560	51.206
DNM2	53.163		CAPN1	54.373		TNIP1 (XM_025292393 0..2476)	51.133
DDIT3	53.162		PTMA (XM_006041863 0..591)	54.231		MOB1A (XM_006045424 0..4471)	51.05
LOC102403105	53.152		ANXA4	54.205		RPL27 (XM_025280079 0..669)	51.011
RER1 (XM_006044649 0..1269)	53.056		ATP1B1	54.202		RELA	51.002
GPAT4 (XM_025283718 0..2953)	53.049		STK10	54.19		ACSL1 (XM_006075113 0..3756)	50.905
RPL28 (XM_006064022 0..656)	53.034		ARPC5L	54.141		SLC38A2 (XM_006061659 0..4777)	50.815
SNRPF	52.97		HNRNPDL (XR_003110533 0..1817)	54.04		MAF1 (XM_006041086 0..1417)	50.724
FH (XM_006050767 0..1807)	52.962		MYD88 (XM_006077014 0..2803)	53.996		RABAC1	50.709
PSMD4 (XM_006055093 0..1365)	52.905		CSK	53.914		FH (XM_006050767 0..1807)	50.603
HADH (XM_006061874 0..1988)	52.904		TOMM6	53.876		SPCS2	50.54
SH3BP2 (XM_025289620 0..2439)	52.845		TOMM22	53.781		POLR2A (XM_025280673 0..6723)	50.496
LOC102395607	52.832		HSD17B11 (XM_006055386 0..1681)	53.742		UBXN4	50.347
CSK	52.831		LOC102407744 (XM_025270856 0..1837)	53.671		SEMA7A	50.324
HDLBP (XM_025289317 0..4343)	52.751		TRA2A	53.605		CAPN1	50.309
SELENOM	52.67		PTGER4	53.595		DEK (XM_025266057 0..2813)	50.256
BST2	52.622		LOC102401854	53.58		LOC102407744 (XM_025270856 0..1837)	50.252
NDUFA6	52.621		VAMP3	53.578		ERP29	50.077
APOE (XM_006067540 0..1230)	52.503		RANBP1 (XM_025267121 0..772)	53.567		PARP1	50.028
LOC112580235	52.493		CSF1 (XM_006064973 0..3448)	53.486		UTP14A	49.999
LOC102408544 (XM_006059883 0..3947)	52.422		VNN2	53.462		CDC42SE2 (XM_025293051 0..3309)	49.933
CD47	52.364		CLN3 (XM_025274553 0..1654)	53.424		FIS1 (XM_006045406 0..784)	49.906
CFD	52.345		FH (XM_006050767 0..1807)	53.416		LOC102408597 (XM_025263760 0..1764)	49.839
SNRPD1 (XM_006079198 0..705)	52.273		BCLAF1 (XR_003111893 0..2767)	53.414		KCNJ15 (XR_003111624 0..6347)	49.802
LOC102402481 (XM_025260666 0..1443)	52.242		LOC112587545	53.405		APP (XM_025281974 0..3430)	49.776
SF3A1	52.234		GSR	53.402		KRT5	49.68
LMAN2	52.225		NECAP2 (XM_006066583 0..2071)	53.352		MMADHC	49.671
C11H15orf48	52.028		LOC102390807 (XM_006067016 0..1650)	53.347		HNRNPDL (XR_003110533 0..1817)	49.623
DNAJC8	51.92		SLC38A2 (XM_006061659 0..4777)	53.338		TMEM258	49.613
NLRC5	51.916		C7H4orf3	53.333		HNRNPAB (XM_025292880 0..2110)	49.57
STK17B	51.867		QARS	53.314		PCNA	49.55
ARF3	51.82		C9H19orf53	53.26		CD3E (XM_006044704 0..1337)	49.543
LAMP2 (XM_006048800 0..1721)	51.792		PRPS1	53.173		LOC102401761 (XM_006046390 0..2297)	49.494
PPP2CB	51.791		CTSF (XM_006044357 0..1924)	53.155		CLDN7	49.388
ASAH1 (XM_006080143 0..1743)	51.774		C11H15orf48	53.132		STMP1	49.335
PTPRCAP (XM_006072708 0..1175)	51.645		CEBPB	53.051		U2AF1 (XM_006063828 0..953)	49.295
CANX (XM_006058864 0..4953)	51.605		TPM4 (XM_025293745 0..2215)	53.023		CHMP5	49.255
SP140 (XM_006047076 0..3051)	51.595		PLEKHO1	53.016		GLIPR2 (XM_006073602 0..1208)	49.25
ACOD1 (XM_006054106 0..2024)	51.567		TBCB	53.01		GRIPAP1 (XM_025276314 0..2919)	49.247
CFAP36 (XM_006068877 0..1284)	51.454		IFIH1	52.963		PRMT1 (XM_006080085 0..1261)	49.229
HCLS1	51.427		LOC102409999 (XM_006067717 0..3734)	52.916		RBM39 (XM_025263564 0..2849)	49.185
YKT6 (XM_006051306 0..2453)	51.329		HNRNPDL (XM_025289825 0..1656)	52.855		KRT15	49.154
TMEM147	51.278		TREM2	52.851		CD37 (XM_006080118 0..1262)	49.137
EIF4EBP2	51.227		ATP5MD (XM_006067755 0..437)	52.832		FUS (XM_006070388 0..1976)	49.026
SRP19	51.225		IL2RB (XM_025283506 0..4156)	52.83		LOC102401704	49.016
PIK3AP1	51.217		MAPKAPK2	52.823		PSTPIP2 (XM_025273642 0..2574)	48.965
CYTH4 (XM_006057004 0..3187)	51.191		IFIT3	52.822		VPS37B	48.961
SARNP (XM_006075083 0..1026)	51.142		RAP1A (XM_025288103 0..2380)	52.724		NFKB1 (XM_025290373 0..3677)	48.96
FBXL5 (XM_006054944 0..2864)	51.07		POLR2L	52.664		FNBP1 (XM_025261839 0..5105)	48.911
GSN (XM_025282360 0..2657)	50.981		CHMP5	52.662		EIF3L	48.905
BRD2 (XM_006050296 0..2825)	50.978		ASNA1	52.66		LOC102414455	48.899
EPCAM	50.973		B4GALT1	52.65		PPIA (XM_025291342 0..818)	48.857
SAMHD1 (XM_006051717 0..3936)	50.968		YWHAG	52.503		VAMP3	48.823
ANXA4	50.966		TIPARP (XM_006077371 0..3831)	52.496		LOC112587545	48.783
HNRNPU (XM_006063529 0..3717)	50.837		SAFB2 (XM_006067161 0..3187)	52.465		NDUFA1	48.745
TIMM8B	50.798		PCBP2 (XM_025284291 0..1603)	52.463		DUSP5	48.574
FDX1	50.793		NENF	52.436		HNRNPH1 (XM_025293948 0..3211)	48.573
CD14 (XM_006062702 0..2681)	50.724		ARL6IP5	52.422		BCL6 (XM_006068967 0..3337)	48.509
AP2S1	50.712		IL13RA1 (XM_025276422 0..3733)	52.4		ATP5MPL	48.496
UNC119 (XM_025281007 0..1353)	50.693		ATP5MPL	52.395		HNRNPU (XM_006063529 0..3717)	48.451
JAML (XM_025266816 0..1750)	50.606		PSMD4 (XM_006055093 0..1365)	52.327		AZIN1 (NM_001291727 0..4322)	48.362
IL7R (XM_006074898 0..4717)	50.584		NUB1 (XM_006077658 0..1971)	52.296		LOC102403665 (XM_006078324 0..7589)	48.355
PDAP1	50.567		PHB2	52.293		RTN4 (XM_006071253 0..4805)	48.305
ECHS1	50.469		KXD1 (XM_006058031 0..1407)	52.28		ASAH1 (XM_006080143 0..1743)	48.303
LOC102394332	50.46		ZDHHC18 (XM_025278659 0..3042)	52.273		APOBR (XM_006070518 0..4045)	48.297
CXCL10	50.457		NAA20	52.269		ATP5PF (XM_006063254 0..601)	48.296
LOC102404894 (XM_006070504 0..1340)	50.387		TRAM1 (XM_025265266 0..2684)	52.21		LOC102393946	48.263
HM13 (XM_006060674 0..1596)	50.369		CCR1	52.195		MAD2L1	48.263
CTSF (XM_006044357 0..1924)	50.337		ERP44 (XM_025281808 0..1609)	52.171		ELF1 (XM_006076523 0..4908)	48.173
PHYHD1 (XM_006065321 0..1367)	50.314		GABARAPL1	52.092		ATP5IF1	48.026
POLR2J	50.301		LOC102391011 (XM_025264908 0..1302)	52.057		SSU72	48.02
RAB8A	50.135		VTI1B	52.019		ACO2 (XM_006068902 0..2825)	47.928
TGM1 (XM_006061460 0..3186)	50.044		TMEM147	51.911		ATP1B3	47.814
NOP10	50.027		EDF1	51.725		HCLS1	47.543
CLDN7	50.023		B3GNT2	51.704		ISCU	47.535
SUCLG2 (XM_006070058 0..2344)	50.018		LOC102399272	51.525		NADK (XM_025285756 0..3083)	47.509
PHB (XM_006061962 0..1881)	49.965		ISCU	51.501		PLEKHO2 (XM_006054458 0..3637)	47.478
NKG7	49.958		SDHA	51.494		MMP14	47.454
SNX5 (XM_025264209 0..2053)	49.927		NSA2	51.493		BIRC3 (XM_025267014 0..4570)	47.426
CRLF2 (XM_006044499 0..1968)	49.91		EIF4A3	51.485		SNRPG	47.417
CACYBP	49.698		PRDX6	51.476		PEPD (XM_025269021 0..1966)	47.415
FKBP8 (XM_025293877 0..1697)	49.644		LOC102415514 (XM_006070172 0..811)	51.448		PSMA2	47.412
FUS (XM_006070387 0..1979)	49.575		MAP2K3 (XM_006070188 0..2021)	51.445		DNAJC8	47.395
SRI (XM_006055249 0..852)	49.574		IRF5 (XM_006074375 0..2906)	51.433		TGFB1 (XM_025269146 0..1914)	47.371
STXBP2	49.498		UFC1 (XM_006048479 0..1111)	51.382		POLR2C (XM_006059054 0..1772)	47.342
SF3B6	49.444		TPM4 (XM_006057837 0..2281)	51.381		NACA (XM_006074984 0..1015)	47.309
CD274 (NM_001290917 0..870)	49.383		BUD23 (XM_006057093 0..1202)	51.374		CCT5	47.303
TXN2	49.376		LOC102414455	51.358		PBXIP1 (XM_006060939 0..3310)	47.272
NDUFA7	49.36		NMI (XM_006052113 0..1284)	51.295		WARS (XM_006079100 0..2716)	47.245
TIFA (XM_025290300 0..1664)	49.343		KCTD12	51.236		CSDE1 (XM_006064804 0..4192)	47.236
NR1H2	49.332		FKBP11 (XM_006054550 0..750)	51.223		PACSIN2 (XM_025282735 0..3065)	47.23
PUF60 (XM_006045176 0..2012)	49.331		TREM1 (XM_025295241 0..1129)	51.219		HDAC1 (XM_006054632 0..2086)	47.181
RAP1B (XM_006042953 0..2021)	49.244		SSR1 (XM_006044780 0..3143)	51.174		SERPINB1 (XM_006047344 0..2124)	47.174
BAG1 (XM_025281900 0..3116)	49.207		JPT1	51.169		NCKAP1L	47.11
RBM8A (XM_006040916 0..746)	49.196		PSMC1 (XM_006042256 0..1591)	51.091		PLAU (XM_025284795 0..2250)	47.068
LOC112587492	49.163		CSDE1 (XM_006064804 0..4192)	51.064		ATP6V1D	47.016
HDAC1 (XM_006054632 0..2086)	49.137		LOC112577984	51.06		ATP6V1A (XM_025284251 0..4292)	47.003
NAP1L1 (XM_025284429 0..1356)	49.088		PSMC3 (XM_006057366 0..1467)	51.048		SEMA4D (XM_025282113 0..3968)	46.993
CHI3L1	49.034		NR1H2	51.039		IFRD1 (XM_006073274 0..2625)	46.901
STEAP4 (XM_025291304 0..4396)	49.005		MYADM (XM_006063863 0..2835)	51.032		SF3B2 (XM_006056428 0..2890)	46.862
LOC102404294	49.003		EFHD1 (XM_006042662 0..1963)	50.903		MOCS1	46.847
MMP9	48.999		PLEKHB2 (XM_006060619 0..3373)	50.836		IST1 (XM_006060385 0..2366)	46.816
UBE2Z	48.956		LOC102407804	50.753		WDR83OS	46.795
ALDH3A2 (XM_025280492 0..3116)	48.95		IL10RA (XM_006044713 0..3652)	50.643		LOC102410676 (XM_006070336 0..2372)	46.769
PAF1	48.772		FBL	50.606		RAP1B (XM_006042953 0..2021)	46.739
EVL (XM_025271197 0..1835)	48.762		LOC102410316	50.561		SERINC2	46.659
MVP	48.742		CPT1A (XM_025286853 0..4334)	50.461		RASA3 (XR_003102612 0..3607)	46.617
LOC102400440 (XM_025267960 0..2259)	48.704		CYTH4 (XM_006057004 0..3187)	50.438		LOC102400440 (XM_025267960 0..2259)	46.613
BAX (XM_006050927 0..823)	48.63		SNRPE	50.362		TM9SF3	46.584
TMBIM4	48.587		VASP (XM_025269333 0..2286)	50.281		HNRNPUL1 (XM_006052067 0..3673)	46.547
LOC102401854	48.463		AP2M1 (XM_006056697 0..1959)	50.265		RAB1B	46.514
TUFM	48.423		HBEGF	50.136		IL4R	46.496
AP2M1 (XM_006056697 0..1959)	48.365		UTP6	50.094		CDC37	46.479
FXYD5 (XM_025269970 0..1025)	48.361		LOC102391011 (XM_025264901 0..1398)	49.986		LOC102397020 (XM_006045864 0..706)	46.389
RBM39 (XM_025263564 0..2849)	48.35		ATP6V1D	49.985		NDUFA13	46.37
ITGAM	48.287		FLII (XM_025280455 0..4104)	49.922		STAT2 (XM_006075025 0..3761)	46.332
RBX1 (XM_006071265 0..1406)	48.266		HNRNPA1 (XR_003108931 0..1479)	49.882		TSPAN3	46.306
GRIPAP1 (XM_025276314 0..2919)	48.237		PDCD4	49.87		SLC15A3	46.302
FAM162A	48.172		UFD1	49.844		LMNA	46.301
EIF4B (XM_006046607 0..3979)	48.065		KDELR2	49.84		IRF5 (XM_006074375 0..2906)	46.177
MOV10	48.063		TBC1D9 (XM_025268099 0..5153)	49.812		LOC102405462 (XM_025273140 0..1871)	46.146
PSENEN (XM_025269979 0..679)	48.032		UBL5 (XM_006044421 0..491)	49.791		SLC20A1 (XM_006055988 0..3297)	46.085
U2AF1 (XM_006063828 0..953)	48.007		PFDN6	49.724		TMEM129 (XM_006044970 0..2571)	46.085
RENBP	47.999		LOC102414277	49.715		DAGLB (XM_025274528 0..4204)	46.039
SNN	47.998		CSDE1 (XM_006064803 0..4246)	49.709		CLN3 (XM_025274553 0..1654)	45.931
NIPSNAP2 (XM_025275522 0..2016)	47.926		ITGAX (XM_006070380 0..5135)	49.662		LAMTOR1	45.856
LOC102390435 (XM_025260621 0..977)	47.844		LOC102408597 (XM_025263760 0..1764)	49.637		CLEC7A (NM_001290833 0..773)	45.797
TLR4 (XM_025278946 0..4405)	47.83		BAX (XM_006050927 0..823)	49.609		SMDT1	45.765
CAPN1	47.807		RPA1	49.593		YWHAG	45.681
TMEM140	47.803		LOC102400341	49.58		SELENOS (XM_006070636 0..1150)	45.636
NDUFB9	47.798		ARHGEF2 (XM_006052015 0..4511)	49.577		MYO9B	45.635
TMED3	47.785		NDUFS8 (XM_006063972 0..792)	49.56		EMP3 (XM_025269432 0..857)	45.616
IL27RA	47.771		TMEM120A (XM_006057122 0..1207)	49.446		CSF1R	45.554
TRANK1	47.689		MTDH (XM_025265063 0..3721)	49.346		SNX10 (XM_025291271 0..2376)	45.532
SNX17 (XM_006046167 0..1947)	47.683		PARP12 (XM_025291641 0..2890)	49.344		CD59	45.513
TMED10	47.585		ALDOA (XM_006070491 0..1445)	49.323		CD3G (XM_006044696 0..1128)	45.485
LOC102405833	47.488		ABR (XM_006052701 0..2469)	49.308		DLST	45.485
CS	47.484		GANAB (XM_006043203 0..3912)	49.284		LOC102391011 (XM_025264908 0..1302)	45.411
LOC112584693	47.459		CYTH1 (XM_025279617 0..3112)	49.27		ACP5 (XM_006063877 0..1608)	45.409
MSRB1	47.452		METRNL (XM_025279795 0..1637)	49.258		SSR1 (XM_006044780 0..3143)	45.407
LOC102415442	47.439		CDK9	49.224		TRAM1 (XM_025265266 0..2684)	45.358
FUS (XM_006070388 0..1976)	47.389		OLR1 (XM_025283215 0..1330)	49.219		YWHAQ (XM_006073785 0..1926)	45.264
CD99 (XM_006049297 0..3972)	47.381		MAT2A	49.191		LOC102403559 (XM_025275244 0..2562)	45.252
ATP5PF (XM_006063253 0..661)	47.376		LOC102410916 (XM_006052351 0..7463)	49.183		A4GALT	45.15
ASNA1	47.372		IFI35 (XM_006055700 0..1113)	49.179		JPT1	45.113
SNRPE	47.358		F3	49.038		TREM2	45.093
PNRC2	47.345		RUBCNL (XM_025263002 0..2924)	48.961		FAM129B	45.085
RSRC2 (XM_006047193 0..1810)	47.325		ARRB2 (XM_006060112 0..1813)	48.909		PTMA (XM_006041863 0..591)	45.082
MPP1 (XM_006060857 0..2009)	47.295		SRP19	48.896		BTG3 (XM_006057433 0..1347)	45.04
MRPL41	47.259		NACA (XM_006074984 0..1015)	48.872		SERINC3	44.98
LAMP2 (XM_006048801 0..3221)	47.248		SEPT7 (XM_025291176 0..2481)	48.858		SRP14	44.966
HNRNPUL1 (XM_006052067 0..3673)	47.214		SNRPD1 (XM_006079198 0..705)	48.837		IRAK2 (XM_006070694 0..3287)	44.949
ATG3	47.184		ATP5ME (XM_025289563 0..390)	48.817		MANF	44.91
NDUFAB1	47.152		THRAP3 (XM_006077586 0..4459)	48.811		VSIR	44.904
PRKCSH (XM_025293464 0..2000)	47.087		ATP5PF (XM_006063253 0..661)	48.768		RASGEF1B (XM_025289835 0..2730)	44.852
ORMDL2	47.065		ARCN1	48.734		PDIA4	44.811
SEC11C	46.881		GHITM (XM_006072368 0..2485)	48.73		UFD1	44.811
GGA2	46.854		PPP1R18	48.697		GOLGA7 (XM_006078628 0..1983)	44.809
LOC102403559 (XM_025275248 0..2512)	46.84		MRPL52 (XM_006066512 0..453)	48.578		TREM1 (XM_025295241 0..1129)	44.731
KIAA0513 (XM_025268483 0..6701)	46.801		RTN4 (XM_006071253 0..4805)	48.551		SRSF1 (XM_006076237 0..2816)	44.721
GOLGA7 (XM_006078628 0..1983)	46.779		NFE2L2 (XM_006051425 0..2486)	48.524		FLOT1 (XM_025260541 0..1962)	44.638
CHTOP (XM_006041040 0..2081)	46.741		FDX1	48.48		IFNL3	44.636
POLR2C (XM_006059054 0..1772)	46.702		ODC1 (XM_006073770 0..2058)	48.478		MGST1	44.63
LOC102391011 (XM_025264908 0..1302)	46.695		TSPAN3	48.365		SCAMP2 (XM_006080653 0..2498)	44.611
AP3D1 (XM_025293109 0..4847)	46.683		LOC102403665 (XM_006078324 0..7589)	48.325		PSMC5 (XM_006041626 0..1387)	44.564
AARS (XM_025268385 0..3270)	46.668		PSMC2	48.323		TMEM120A (XM_025275250 0..1188)	44.543
RNPS1 (XM_006076810 0..1953)	46.637		HADH (XM_006061874 0..1988)	48.319		RIDA (XM_006048770 0..1077)	44.461
RASGEF1B (XM_006068179 0..2967)	46.581		ICOS	48.278		ARID5A	44.457
RPS27A (XM_025261045 0..533)	46.572		MYO9B	48.178		BIN2 (XM_006058500 0..2422)	44.418
HDGF (XM_006051950 0..2364)	46.557		TM9SF2	48.131		LOC102409971 (XM_025291778 0..1891)	44.416
ANTXR2	46.553		IL18BP	48.082		STIP1	44.385
SNRPC (XM_006050355 0..790)	46.552		STK4 (XM_006059249 0..5694)	48.081		PAH	44.362
TWF2	46.539		PRDX4 (XM_006072188 0..971)	48.031		VPS28 (XM_025265632 0..1160)	44.346
HK1 (XM_006060317 0..3620)	46.523		SLC11A1 (XM_006046402 0..2671)	47.998		LOC102391575	44.333
NT5C	46.433		PSMA2	47.958		COPS6	44.301
PPP1R14B	46.397		SNX6 (XM_006056945 0..3060)	47.956		OXCT1	44.284
LRPAP1	46.305		IRF8 (XM_025268489 0..2249)	47.948		ERP44 (XM_025281808 0..1609)	44.275
IVNS1ABP (XM_025285484 0..3436)	46.292		RFLNB	47.932		PFKFB3 (XM_006044079 0..4102)	44.248
RBM3 (XM_006045681 0..1243)	46.239		LMNB1	47.903		LOC102410316	44.232
HNRNPUL2 (XM_006064527 0..5166)	46.225		PAF1	47.832		LOC112581363 (XM_025273137 0..1629)	44.164
INSIG1 (XM_025290730 0..2898)	46.215		LOC102390255	47.809		ARL6IP5	44.157
U2AF2 (XM_006064040 0..1416)	46.172		RCAN1 (XM_006062844 0..2322)	47.785		RTN3 (XM_006050836 0..2966)	44.157
SLC39A1 (XM_006044149 0..2120)	46.151		ITGB1 (XM_025264446 0..3764)	47.764		SON (XM_006048230 0..8332)	43.991
SERINC2	46.131		DHRS3	47.682		PHF1 (XM_025271711 0..2291)	43.926
CNPPD1 (XM_006059001 0..2037)	46.12		CDO1 (XM_006047264 0..1517)	47.674		ATG3	43.848
BCL3	46.104		PIM3	47.641		EVL (XM_025271197 0..1835)	43.833
ALDOA (XM_006070491 0..1445)	46.091		PNN (XM_006053767 0..3320)	47.608		NCF1 (XM_006057059 0..1391)	43.832
C5AR1	46.085		RAB8A	47.579		PA2G4	43.827
CWC15 (XM_006064931 0..1147)	46.08		LOC112586900	47.459		PPP1R10 (XM_025296509 0..4654)	43.823
SRSF3	46.08		NADK (XM_025285756 0..3083)	47.348		SERPINE1	43.752
CSDE1 (XM_006064803 0..4246)	46.014		ILK (XM_006042116 0..1762)	47.308		PHGDH	43.732
RWDD1	45.98		ARPC1A (XM_025275557 0..1653)	47.305		SRSF6	43.692
RANBP1 (XM_025267121 0..772)	45.956		STK24	47.298		SLC39A1 (XM_006044149 0..2120)	43.686
GIMAP4	45.936		ATIC	47.286		QARS	43.672
HSBP1	45.93		CCT6A	47.262		LOC102394622 (XM_006069849 0..448)	43.593
ARID5A	45.926		GPCPD1 (XR_003103129 0..2268)	47.246		NECAP2 (XM_006066583 0..2071)	43.585
ARHGAP30 (XM_006048512 0..4212)	45.842		ACO2 (XM_006068902 0..2825)	47.219		CRTC2 (XM_006044146 0..2082)	43.581
DCAF12 (XM_006066690 0..3595)	45.795		MATK (XM_006047897 0..1997)	47.204		FBXL5 (XM_006054944 0..2864)	43.573
QDPR	45.793		SWAP70 (XM_006051579 0..2053)	47.196		UXT	43.539
TOR3A	45.787		LOC112578454	47.194		ANGPTL4	43.526
HNRNPH1 (XM_025293948 0..3211)	45.753		HNRNPUL2 (XM_006064527 0..5166)	47.156		DNAJB9	43.459
YWHAQ (XM_006073785 0..1926)	45.645		PDXK (XM_006060767 0..6257)	47.133		HADH (XM_006061874 0..1988)	43.43
LOC102390435 (XM_025260616 0..1067)	45.598		RBM39 (XM_025263564 0..2849)	47.093		HDLBP (XM_025289317 0..4343)	43.399
ACTR1A	45.544		SRI (XM_006055249 0..852)	47.05		CD96 (XM_006073963 0..2096)	43.386
MAP2K3 (XM_006070188 0..2021)	45.389		RNPEPL1	47.021		LOC102399272	43.364
VAMP3	45.355		VSIR	47.009		GAB2 (XM_025286253 0..2378)	43.306
CTDSP2 (XM_025283872 0..4124)	45.329		SELENOS (XM_006070636 0..1150)	47.005		BNIP3L (XM_006057330 0..3439)	43.294
NDUFB1	45.294		SSU72	46.917		SLC2A1 (XM_006068311 0..2497)	43.285
AP1S1 (XM_006047298 0..1482)	45.25		TMED4	46.911		WAS	43.243
IDH3G (XM_006043669 0..1240)	45.242		NDUFA2	46.871		UAP1 (XM_006054490 0..2216)	43.217
SSR1 (XM_006044780 0..3143)	45.225		POLR2G	46.866		PTAFR (XM_006049656 0..3785)	43.21
PSMC2	45.082		CA2	46.857		LOC102394104	43.201
SOCS3	45.08		HCST (XM_006068776 0..465)	46.659		PIP4K2A	43.196
NCF2 (XM_006048639 0..2258)	45.073		NDFIP2 (XM_006079227 0..3415)	46.636		FKBP11 (XM_006054550 0..750)	43.175
SRSF6	45.014		PLD3 (XM_006050053 0..2247)	46.574		LOC102401256	43.174
CD3G (XM_006044696 0..1128)	44.994		HIF1A (XR_003112268 0..2719)	46.571		UBE2D2 (XM_006070799 0..2496)	43.168
HNRNPA3 (XM_025274384 0..5467)	44.986		OAT	46.531		CDK9	43.156
CIAO2B	44.972		RNASET2 (XM_006067031 0..2452)	46.512		RNASET2 (XM_006067031 0..2452)	43.135
DLST	44.905		PLAUR (XM_025269230 0..1239)	46.498		PTP4A1 (XM_025294961 0..2398)	43.113
LOC102391402 (XM_006074863 0..2897)	44.899		METAP2	46.496		RAP1B (XM_025283933 0..774)	43.094
IL2RB (XM_025283506 0..4156)	44.888		VPS26A	46.49		PVR (XM_025269272 0..2881)	43.072
PSMD7	44.886		PBXIP1 (XM_006060939 0..3310)	46.416		ERH	43.054
TMED2 (XM_006041404 0..606)	44.869		GNAI3	46.38		ACTR1A	43.021
GPANK1 (XM_006041922 0..1801)	44.848		CD96 (XM_006073963 0..2096)	46.36		SDHD (XM_006065240 0..1400)	42.975
PRKCH (XM_006054431 0..3350)	44.847		CD53 (XM_025288119 0..1556)	46.34		RIOK3 (XM_025273491 0..3454)	42.882
PNRC1	44.821		PPP1R16B (XM_006065911 0..6366)	46.278		ACSL4 (XM_025276473 0..5256)	42.87
LOC102403267	44.814		CD36 (XM_025290725 0..4439)	46.259		LOC112580296 (XR_003104643 0..846)	42.798
PPP1R18	44.794		SDF4 (XM_006066967 0..1616)	46.207		LPO	42.792
PLD3 (XM_006050052 0..2269)	44.737		PIK3AP1	46.202		CREM (XM_006063199 0..1664)	42.772
RNPEPL1	44.736		ACOD1 (XM_006054107 0..1870)	46.195		LAMTOR5	42.712
METAP2	44.735		MYO1G (XM_006051290 0..3259)	46.194		PSMC3 (XM_006057366 0..1467)	42.66
MATK (XM_006047897 0..1997)	44.729		MTHFD2	46.192		IDH2	42.62
UPP1 (XM_025290814 0..2587)	44.714		LGALS3BP (XM_006064118 0..2138)	46.115		LOC102394582 (XM_006063344 0..2846)	42.611
UBXN4	44.667		FGL2	45.957		HMOX2 (XM_006054880 0..1799)	42.602
PHF1 (XM_025271711 0..2291)	44.64		IGLL1	45.918		CPM (XM_025283940 0..4233)	42.585
PACSIN2 (XM_025282735 0..3065)	44.594		GLIPR1 (XM_025284435 0..1020)	45.845		RAP1A (XM_025288103 0..2380)	42.579
LOC102399486	44.569		FKBP8 (XM_025293877 0..1697)	45.696		HBP1 (XM_006068459 0..2704)	42.578
CNPY3 (XM_006069219 0..1071)	44.501		MGST1	45.684		MAP2K1	42.573
ACO2 (XM_006068902 0..2825)	44.475		FYB1 (XM_006063517 0..4587)	45.643		TM9SF2	42.571
LOC102390560	44.47		HADHB (XM_006046224 0..2337)	45.64		ARF3	42.567
VPS25	44.426		LOC102412461 (XM_006076560 0..2326)	45.603		THBD	42.562
YWHAG	44.398		RELA	45.602		SFPQ (XM_025289119 0..8592)	42.558
WSB2 (XM_025267609 0..2428)	44.339		CAPZA2	45.595		CD44 (XM_025266238 0..1606)	42.54
NDUFA12	44.333		RIPOR2 (XM_006051190 0..3011)	45.565		FAM107B (XM_006066012 0..3244)	42.483
GANAB (XM_006043203 0..3912)	44.291		TMEM120A (XM_025275250 0..1188)	45.554		PHB2	42.483
MMP14	44.287		CD83 (XM_025265910 0..2236)	45.545		LOC102392521	42.471
GADD45A	44.286		ROCK1 (XM_006079200 0..5722)	45.523		RRBP1 (XM_025264216 0..5307)	42.44
UBAP1 (XM_006066686 0..2731)	44.272		S100B	45.463		LOC102403393	42.381
AIMP1 (XM_006077193 0..1186)	44.211		EMC3	45.458		ECHS1	42.363
ZPR1 (XM_006056885 0..1935)	44.209		RENBP	45.455		GANAB (XM_006043203 0..3912)	42.356
MRPL16	44.177		TOP2B	45.455		FXYD5 (XM_025269970 0..1025)	42.329
PBXIP1 (XM_006060939 0..3310)	44.143		OAS1 (XM_025267539 0..2480)	45.401		PSMC1 (XM_006042256 0..1591)	42.309
ADRM1 (XM_025263808 0..1474)	44.071		CNPY3 (XM_006069219 0..1071)	45.394		BIRC3 (XM_006072885 0..4843)	42.286
FLNA	44.067		UBQLN1 (XM_006041963 0..3618)	45.378		LOC102414630	42.275
SNRPA1	44.067		ARHGAP30 (XM_006048512 0..4212)	45.362		HIGD1A (XR_003105643 0..1384)	42.26
WASF2 (XM_006055489 0..5410)	44.006		CS	45.357		PRPF8 (XM_006079765 0..7349)	42.24
ARRB2 (XM_006060112 0..1813)	44.003		PLEKHO2 (XM_006054458 0..3637)	45.319		SPCS1	42.232
HADHA	43.998		AMZ2 (XM_006061895 0..1476)	45.313		PSMB5	42.22
SYS1 (XM_006077687 0..1747)	43.982		PCBD1	45.175		EIF6 (XM_006042568 0..1165)	42.168
TREM2	43.927		TNF (XM_006041931 0..1709)	45.158		NMI (XM_006052113 0..1284)	42.154
LOC112578454	43.899		PPIA (XM_025291342 0..818)	45.151		C7H4orf3	42.152
NDUFA8	43.892		UPP1 (XM_025290815 0..1055)	45.115		YPEL5	42.144
DYNLL2 (XM_006076238 0..2437)	43.878		HK3 (XM_006076323 0..3794)	45.09		CTDSP2 (XM_025283872 0..4124)	42.14
LGALS3BP (XM_006064118 0..2138)	43.852		SORL1	45.053		FKBP4	42.058
NDUFV1 (XM_006072725 0..1560)	43.844		SHKBP1 (XM_006050063 0..2362)	45.013		PLEKHO1	41.976
KRTCAP2 (XM_006060896 0..583)	43.823		EMC10	44.989		LOC102389719	41.971
SEC23B (XM_025264185 0..3058)	43.822		ACSS2 (XM_006048085 0..2851)	44.924		EMD	41.964
ROMO1 (XM_006072439 0..462)	43.81		ATP5MF	44.91		GNG2 (XM_006046340 0..3546)	41.883
RIPOR2 (XM_006051190 0..3011)	43.808		HM13 (XM_006060674 0..1596)	44.908		GNB1 (XM_025285759 0..2972)	41.866
LMNA	43.805		YKT6 (XM_006051306 0..2453)	44.867		MUC1	41.856
JPT1	43.767		GNPDA1 (XM_006062639 0..2342)	44.856		HNRNPUL2 (XM_006064527 0..5166)	41.844
KARS (XM_006063355 0..2213)	43.763		IFI44L (XM_006056656 0..2561)	44.834		CD40 (XM_025263347 0..843)	41.795
SMARCD2	43.761		HMOX1	44.798		PSMG4	41.779
DDB1	43.75		SPN	44.79		MAT2B (XM_006067703 0..1100)	41.731
HADHB (XM_006046224 0..2337)	43.729		CLEC7A (NM_001290833 0..773)	44.781		LOC102391011 (XM_025264901 0..1398)	41.669
SCARB2 (XM_006079160 0..4298)	43.716		ABHD12 (XM_025264118 0..1902)	44.752		TRA2A	41.656
IL10RB (XM_006048244 0..1954)	43.701		PSENEN (XM_025269979 0..679)	44.744		NDUFB7	41.631
PLD3 (XM_006050053 0..2247)	43.696		POLR2C (XM_006059054 0..1772)	44.721		STX6 (XM_006048603 0..6531)	41.617
NAA10	43.627		HNRNPF (XM_006050735 0..2386)	44.702		AP3D1 (XM_025293109 0..4847)	41.6
CD2	43.579		AUP1 (XM_025260787 0..1625)	44.639		COQ10B	41.6
BNIP3L (XM_006057330 0..3439)	43.575		RER1 (XM_006044649 0..1269)	44.619		EHF (XM_006062378 0..1940)	41.582
ACO1 (XM_006060271 0..3547)	43.573		RASA3 (XR_003102612 0..3607)	44.548		STK10	41.578
TPM4 (XM_025293745 0..2215)	43.517		NDUFB4	44.498		UBE2S	41.549
CSF1 (XM_006064973 0..3448)	43.428		ATRAID	44.488		SLC31A1 (XM_006061251 0..3828)	41.533
TBCB	43.397		LOC102394582 (XM_006063344 0..2846)	44.449		KMT2E (XM_025292011 0..7144)	41.499
DNAJA2	43.395		CAPZB (XM_025278837 0..1076)	44.407		TFRC (XM_025285606 0..5245)	41.457
KCTD2	43.377		SLC20A1 (XM_006055988 0..3297)	44.406		PLEK (XM_025261259 0..2851)	41.453
S100A14	43.318		SCAMP2 (XM_006080653 0..2498)	44.356		MTA2 (XM_006043198 0..3300)	41.447
UBE2D2 (XM_006070799 0..2496)	43.269		STXBP2	44.336		EMP3 (XM_006043596 0..783)	41.441
PRDX4 (XM_006072188 0..971)	43.263		NIPSNAP2 (XM_025275522 0..2016)	44.26		ENSA (XM_006058116 0..728)	41.438
ARPC5L	43.179		ZDHHC20 (XM_006073224 0..4640)	44.222		PSMD4 (XM_006055093 0..1365)	41.422
YARS (XM_006054661 0..2460)	43.173		EMP3 (XM_006043596 0..783)	44.209		HNRNPA3 (XM_025274377 0..2816)	41.397
RPL7L1	43.164		NSMCE1	44.161		IFI35 (XM_006055700 0..1113)	41.395
YPEL5	43.144		SDHD (XM_006065240 0..1400)	44.086		GMIP (XM_025293931 0..3338)	41.367
HNRNPD (XR_003110534 0..1662)	43.13		MTA2 (XM_006043198 0..3300)	44.047		ARL8B	41.337
TCF25 (XM_025268561 0..3345)	43.099		MX2 (XM_025274387 0..4330)	43.998		SAR1A (XM_006078074 0..3045)	41.336
LOC102394141	43.061		SNRPB2 (XM_006070208 0..1229)	43.934		KLF4 (XM_006079409 0..2816)	41.325
SERPINE2	43.06		ACTR1A	43.894		MPC2	41.299
NOP56	43.043		LOC102412221	43.857		LOC102412377 (XM_006060336 0..2211)	41.25
STX11 (XM_006075212 0..2184)	42.998		MCEMP1 (XM_006046756 0..2361)	43.853		TOMM7 (XM_006074850 0..466)	41.117
OSCAR (XM_006053446 0..1348)	42.949		SLBP (XM_025290506 0..1712)	43.851		SNRPD3 (XM_006048102 0..713)	41.039
AUP1 (XM_025260787 0..1625)	42.937		CCNY (XM_006063185 0..3638)	43.803		CAPG (XM_006061092 0..1262)	41.027
EMC3	42.898		TRPV2 (XM_006079459 0..2524)	43.801		PRDX6	41.026
CTSV (XM_006063091 0..2374)	42.887		ARF3	43.783		CBX3 (XM_006066056 0..1895)	40.94
IL13RA1 (XM_025276422 0..3733)	42.885		RPS12 (XM_025294518 0..485)	43.779		LOC102395010	40.806
LUC7L (XM_006049957 0..1442)	42.824		OTUB1	43.729		SESN2 (XM_006049652 0..3174)	40.777
MYO1F	42.818		PDIA4	43.715		CHTOP (XM_006041040 0..2081)	40.747
TMED4	42.753		CITED2	43.706		LOC102408590	40.731
PTPRJ	42.641		DHX15	43.681		NFE2L2 (XM_006051425 0..2486)	40.669
UBE2F (XM_025289258 0..1296)	42.639		FYN (XM_006070086 0..3059)	43.668		NLRP3 (XM_025292849 0..3809)	40.665
ETF1	42.617		SNRPC (XM_006050355 0..790)	43.661		SLC39A8 (XM_006070970 0..3094)	40.638
PAH	42.501		NONO (XM_006079429 0..2640)	43.644		WAC (XM_025264253 0..3505)	40.564
HCK (XM_006064418 0..1969)	42.476		EMD	43.636		TOMM22	40.557
STUB1	42.44		SUCLG2 (XM_006070058 0..2344)	43.631		CDV3 (XM_025291645 0..2953)	40.544
YBX3 (XM_006076426 0..1826)	42.435		DYNLL2 (XM_006076238 0..2437)	43.615		CTSC (XM_025286186 0..2964)	40.53
LOC102400287 (XM_025273520 0..846)	42.433		DNAJA2	43.587		LOC102389646	40.53
MXD1 (XM_006079629 0..3539)	42.387		VPS29 (XM_006048307 0..1034)	43.581		SNU13	40.508
BTG3 (XM_006057433 0..1347)	42.357		SRSF11 (XM_025288467 0..5250)	43.558		HNRNPDL (XM_025289825 0..1656)	40.506
GNA13 (XM_025279344 0..6271)	42.355		SAR1A (XM_006078074 0..3045)	43.544		FAM49B (XM_025265498 0..1772)	40.487
GOT2	42.334		C9H5orf15	43.476		FDX1	40.487
CITED2	42.331		INPP5D	43.476		RASGEF1B (XM_025289836 0..2728)	40.469
HINT2 (XM_006064379 0..658)	42.31		MVP	43.452		PPIF (XM_006064784 0..853)	40.401
DCTN3 (XM_006060444 0..853)	42.308		LOC102404294	43.439		RENBP	40.376
RBCK1	42.294		GLRX3	43.319		UBE2L6	40.374
CAT	42.293		NDUFA6	43.306		AP2M1 (XM_006056697 0..1959)	40.373
RNASET2 (XM_006067031 0..2452)	42.285		DLST	43.302		LOC102389068	40.341
ERP44 (XM_025281808 0..1609)	42.272		SRSF7 (XM_006071188 0..1082)	43.275		PELI1 (XM_025261239 0..3226)	40.327
MED8 (XM_006044533 0..1169)	42.24		HMGA1 (XM_025271477 0..1758)	43.231		CCT6A	40.275
SAMSN1 (XM_025282316 0..2103)	42.239		CLU	43.22		THRAP3 (XM_006077586 0..4459)	40.261
GZMK	42.188		C1H21orf91 (XM_025282159 0..922)	43.209		UBQLN1 (XM_006041963 0..3618)	40.261
SLC31A2 (XM_006061256 0..1408)	42.149		EMILIN2	43.132		LOC102395276 (XM_025272140 0..1463)	40.253
TPM4 (XM_006057837 0..2281)	42.141		HNRNPDL (XM_025289821 0..2828)	43.125		SWAP70 (XM_006051579 0..2053)	40.224
ILF2	42.125		MPC2	43.114		MOV10	40.222
SLC15A3	42.081		SNX10 (XM_025291271 0..2376)	43.108		UBE2B (XM_006042803 0..2260)	40.222
ATP5MC1 (XM_006049701 0..675)	42.037		GPAT4 (XM_025283718 0..2953)	43.09		PSMD7	40.199
RFLNB	42.015		DSTN	43.032		AKAP13 (XM_025271582 0..9933)	40.16
CSF1R	41.965		HADHA	43.031		CNOT7 (XM_006080155 0..2584)	40.14
CDC42SE2 (XM_025293051 0..3309)	41.963		SF3A1	42.793		UBL5 (XM_006044421 0..491)	40.117
HMOX1	41.956		GCLC (XM_025272089 0..3650)	42.787		LOC102415442	40.05
MYO9B	41.941		SELENBP1	42.765		CMIP (XM_006044476 0..4312)	40.046
HNRNPA3 (XM_025274377 0..2816)	41.892		TWF2	42.751		PRPS1	40.04
IFI44L (XM_006056656 0..2561)	41.887		SYF2	42.668		CSK	40.025
JTB	41.875		TRAF3IP3 (XM_006057011 0..1883)	42.626		C5AR1	39.982
SRXN1	41.859		NAP1L1 (XM_025284429 0..1356)	42.577		LOC102392808	39.979
SLC9A3R1	41.852		VPS25	42.568		LOC102402481 (XM_025260682 0..1334)	39.97
CSRP1 (XM_006041470 0..1750)	41.768		RPL22L1	42.567		EIF4EBP2	39.904
ARHGDIA (XM_025279716 0..2085)	41.743		UBE2V1 (XM_006048336 0..2151)	42.488		NFKB1 (XM_025290374 0..3590)	39.874
PSMD3	41.737		MPP1 (XM_006060857 0..2009)	42.46		LOC102390311	39.845
TMEM120A (XM_006057122 0..1207)	41.701		NFAM1	42.457		TRIM28	39.838
OAS2 (XM_025267546 0..4382)	41.693		NLRP3 (XM_025292849 0..3809)	42.38		PARP12 (XM_025291641 0..2890)	39.779
TRAPPC1	41.661		XAF1 (XM_006079661 0..1342)	42.376		ZC3H12A (XM_006077570 0..2724)	39.777
NDUFA11	41.632		PTK2B	42.362		ALDOA (XM_006070491 0..1445)	39.733
SRSF9	41.609		PTGS2	42.35		HM13 (XM_006060674 0..1596)	39.716
IPO5 (XM_006070295 0..4621)	41.553		SNX2 (XM_006059504 0..3006)	42.35		CAPN2	39.708
MOB1A (XM_006045424 0..4471)	41.512		LOC102414909	42.333		CEBPB	39.621
PFKL	41.499		LOC102401761 (XM_006046390 0..2297)	42.317		TOP2B	39.604
DEK (XM_025266057 0..2813)	41.488		NOP58 (XM_006080546 0..2074)	42.292		AMDHD2 (XM_025275500 0..1458)	39.586
DPF2 (XM_006056484 0..2513)	41.472		ECHS1	42.278		DHX15	39.563
CASP8 (XM_006080519 0..2621)	41.468		PSMC6 (XM_006053989 0..1635)	42.249		TMEM259 (XM_006050484 0..2650)	39.558
CAPG (XM_006061092 0..1262)	41.457		ELOVL5 (XM_006051111 0..2884)	42.245		BRD2 (XM_025271922 0..2517)	39.555
SLC44A2 (XM_006068366 0..3377)	41.446		PSTPIP2 (XM_025273641 0..2591)	42.239		EPCAM	39.542
RPL21 (XM_006068016 0..718)	41.434		CWC15 (XM_006064931 0..1147)	42.17		SAMHD1 (XM_006051717 0..3936)	39.507
LBH	41.387		APOBEC3A	42.166		LAMP2 (XM_006048800 0..1721)	39.503
RAB2A (XM_025265362 0..2150)	41.351		RSAD2	42.166		DARS	39.469
LOC112587545	41.287		LOC102400063 (XR_003106607 0..2407)	42.142		KXD1 (XM_006058031 0..1407)	39.423
LOC102410916 (XM_006052351 0..7463)	41.28		PRPF8 (XM_006079765 0..7349)	42.048		PLD3 (XM_006050052 0..2269)	39.397
SERINC1	41.275		OSER1 (XM_006067853 0..1601)	42.026		ODC1 (XM_006073771 0..2054)	39.355
LOC102414399	41.254		SRSF1 (XM_006076237 0..2816)	42.025		UFC1 (XM_006048479 0..1111)	39.264
AIF1 (XM_006041935 0..699)	41.249		FLI1 (XM_006072380 0..3005)	41.994		OGT (XM_006050820 0..3329)	39.261
SNF8 (XM_006049699 0..1350)	41.244		STIP1	41.95		LOC102402227 (XM_006050406 0..1085)	39.246
GCK	41.149		ATP6V1A (XM_025284251 0..4292)	41.917		LOC102401854	39.237
SLC20A1 (XM_006055988 0..3297)	41.143		SNX17 (XM_006046167 0..1947)	41.908		DEGS1	39.215
LOC102412418	41.132		A4GALT	41.9		BAX (XM_006050927 0..823)	39.182
INPP5D	41.128		SRI (XM_006055248 0..1938)	41.879		LOC102400341	39.148
MAZ (XM_025275312 0..2467)	41.1		IFNAR2 (XM_006048245 0..2645)	41.844		TMED3	39.144
CRLF3	41.087		SPCS3	41.823		AARS (XM_025268385 0..3270)	39.077
PHLDA3	41.07		ORMDL2	41.813		PDCD6IP (XM_006076063 0..4245)	39.073
GAMT	41.04		SOAT1 (XM_006048572 0..3964)	41.807		IFNAR2 (XM_006048245 0..2645)	39.049
TRAF3IP3 (XM_006057011 0..1883)	41.029		BECN1 (XM_006055721 0..2137)	41.768		ESYT1	39.045
RBM4 (XM_006044350 0..1654)	41.006		LRPAP1	41.763		FKBP8 (XM_025293877 0..1697)	38.974
MRPL27	40.905		PLK2	41.762		SFPQ (XM_025289120 0..5473)	38.951
LOC102392521	40.879		STAT2 (XM_006075025 0..3761)	41.721		KIAA0513 (XM_025268483 0..6701)	38.949
CCT6A	40.877		CAPRIN1	41.667		MYO1F	38.899
PTTG1IP	40.832		YARS (XM_006054661 0..2460)	41.649		COPB2	38.86
LOC102410803	40.815		IER3IP1 (XM_006075262 0..1480)	41.62		CSF2RB (XM_006056977 0..3260)	38.857
ELOVL1 (XM_025288937 0..1606)	40.805		CSN1S1 (XM_025289967 0..710)	41.615		LRP10 (XM_006066509 0..3224)	38.854
ZDHHC18 (XM_025278659 0..3042)	40.763		AMFR	41.601		TMEM123	38.844
LOC112584355	40.739		AKAP13 (XM_025271582 0..9933)	41.564		USP12 (XM_025262864 0..4388)	38.817
DDX58	40.704		NSD3 (XM_006070611 0..3918)	41.556		PFDN6	38.796
STAT6 (XM_025283777 0..3964)	40.704		PSMD3	41.541		SUCLG2 (XM_006070058 0..2344)	38.709
PTAFR (XM_006049656 0..3785)	40.681		LOC102393133	41.494		NEDD9	38.698
COPB2	40.67		SKAP2	41.489		NEK6 (XM_025261651 0..2580)	38.654
LOC102390435 (XM_025260601 0..1390)	40.635		IRF9 (XM_006077698 0..2142)	41.483		BST2	38.614
UBA7 (XM_006053280 0..3337)	40.593		TLR2 (XM_006070117 0..4001)	41.459		CD274 (XM_025278950 0..4227)	38.613
UBE2V1 (XM_006048336 0..2151)	40.568		PCF11 (XM_006055637 0..5015)	41.433		METAP2	38.597
SAP18	40.541		LOC102400063 (XR_328601 0..2914)	41.386		BRK1 (XM_006070696 0..1158)	38.569
DRAP1 (XM_006056437 0..930)	40.53		BCL3	41.337		POLR2G	38.559
RING1	40.5		MMP9	41.318		NDUFA3	38.532
CPM (XM_025283940 0..4233)	40.481		SEC11C	41.272		RABGEF1 (XM_025275268 0..1627)	38.485
AK2 (XM_006054669 0..874)	40.461		MGRN1 (XM_025274714 0..3331)	41.252		GGT5 (XM_025267245 0..2786)	38.47
PAPOLA	40.426		CFP	41.209		FBL	38.44
SMS	40.398		SLC44A2 (XM_006068366 0..3377)	41.203		PNN (XM_006053767 0..3320)	38.407
POLR2F (XM_006071367 0..613)	40.37		MAP2K1	41.185		GNAI3	38.385
UGP2 (XM_006064789 0..2229)	40.365		ARID5A	41.168		SEC23B (XM_025264185 0..3058)	38.373
LOC112582018	40.36		PSTPIP1 (XM_025271784 0..1693)	41.167		MAP3K8 (XM_006067775 0..2799)	38.363
SAR1A (XM_006078074 0..3045)	40.246		MSR1 (XM_006047769 0..2169)	41.166		RER1 (XM_006044649 0..1269)	38.316
SYF2	40.142		IL1RN (XM_025261143 0..1991)	41.152		AMZ2 (XM_006061895 0..1476)	38.307
SH3BP5 (XM_025294106 0..2305)	40.111		TNIP1 (XM_025292393 0..2476)	41.118		NRIP1	38.301
C6H1orf123	40.062		PSME3 (XM_006055717 0..3165)	41.112		MEFV (XM_025275731 0..3174)	38.292
ELP5	40.005		LOC102402227 (XM_006050406 0..1085)	41.105		PLK2	38.284
MAPK13 (XM_006050392 0..1432)	40.003		SLC39A1 (XM_006044149 0..2120)	41.097		MAGOH	38.275
CDS2	39.953		MLF2 (XM_006065834 0..1538)	41.075		IMPDH2 (XM_006053231 0..1687)	38.19
YIPF3 (XM_006069276 0..1539)	39.926		MRPL16	41.071		NDUFA2	38.166
MTA2 (XM_006043198 0..3300)	39.902		HMG20B	41.057		SDE2	38.158
MRPL52 (XM_006066512 0..453)	39.875		SKAP1	41.057		DGAT2 (XM_006045187 0..2457)	38.145
SLC11A1 (XM_006046402 0..2671)	39.862		DRAP1 (XM_006056437 0..930)	41.043		RHBDF2 (XM_025279561 0..5349)	38.135
AHSA1	39.847		SAE1 (XM_025269387 0..2030)	41.032		SNX17 (XM_006046167 0..1947)	38.089
WDR61	39.814		MTCH1 (XM_025270747 0..1310)	40.934		MVP	38.08
IKBKB (XM_025277712 0..3449)	39.806		ACSL1 (XM_006075113 0..3756)	40.872		RWDD1	38.079
ATRAID	39.758		FCMR	40.87		TRPV2 (XM_006079459 0..2524)	38.076
LOC102410676 (XM_006070336 0..2372)	39.703		PDAP1	40.857		NDUFB4	38.07
CTDNEP1	39.645		FXYD5 (XM_025269970 0..1025)	40.827		ADIPOR1	38.048
DDX31	39.635		CLEC7A (XM_025282411 0..877)	40.81		NCOA4 (XM_006065685 0..3569)	38.003
STMN1	39.619		EVI2A	40.774		ITGAX (XM_006070380 0..5135)	37.954
SEC13 (XM_006077482 0..1396)	39.612		NKG7	40.758		ARPC1A (XM_025275557 0..1653)	37.88
UBE2M (XM_006067295 0..1023)	39.608		RASGEF1B (XR_003110537 0..2061)	40.729		LAMTOR4 (XM_025275484 0..676)	37.825
GPBP1 (XM_006055613 0..3485)	39.581		PSMC4	40.721		SEMA4A (XM_025287685 0..3024)	37.784
TRPV2 (XM_006079459 0..2524)	39.581		DNAJC7 (XM_006055765 0..1870)	40.708		SEC11C	37.781
RAB7B	39.559		PLAU (XM_025284795 0..2250)	40.701		MTCH1 (XM_025270747 0..1310)	37.757
EBNA1BP2	39.54		GPBP1 (XM_006055613 0..3485)	40.698		LOC102394141	37.738
TCN1	39.536		PSMD6 (XM_006069730 0..1367)	40.674		RNPEPL1	37.705
GATD3A	39.505		NANS	40.67		STK24	37.688
DEGS1	39.499		ALYREF	40.662		NENF	37.681
ATIC	39.496		EDEM1 (XM_006074603 0..5788)	40.652		SARNP (XM_006075083 0..1026)	37.677
GMPR2 (XM_006043289 0..1599)	39.455		LOC102414399	40.642		C9H19orf70 (XM_006067155 0..629)	37.664
POLDIP3 (XM_006044004 0..3458)	39.448		FNBP4	40.633		RAB8A	37.568
MAP2K1	39.446		VDAC3 (XM_025277191 0..1443)	40.588		PLEKHM2	37.564
OXA1L	39.397		LRP10 (XM_006066509 0..3224)	40.58		SLIRP	37.564
LOC102407744 (XM_025270856 0..1837)	39.395		MAD2L1	40.547		LOC112586991	37.562
YPEL3	39.391		PTPRCAP (XM_006072708 0..1175)	40.508		FYB1 (XM_006063517 0..4587)	37.543
SLC25A39 (XM_006060548 0..1644)	39.351		CD44 (XM_025266238 0..1606)	40.491		TLR2 (XM_006070115 0..3822)	37.533
SELPLG (XM_006045029 0..2817)	39.342		RNPS1 (XM_006076810 0..1953)	40.481		STOM	37.523
RTN3 (XM_006050836 0..2966)	39.297		EIF3B (XM_025275506 0..2718)	40.459		PTTG1IP	37.518
LOC112585216	39.292		DUSP11 (XM_006045944 0..1402)	40.452		DHX9 (XM_006048631 0..5317)	37.513
ALOX5AP	39.271		FLOT1 (XM_025260541 0..1962)	40.422		MLF2 (XM_006065834 0..1538)	37.483
SLC25A4	39.227		POLE4	40.392		EGR2 (XM_025284605 0..2931)	37.471
RAB25	39.204		AP3D1 (XM_025293109 0..4847)	40.344		RBBP6 (XM_006071158 0..5811)	37.459
PEPD (XM_025269021 0..1966)	39.199		GIMAP8 (XM_025291755 0..3333)	40.338		MATK (XM_006047897 0..1997)	37.454
SREBF2 (XM_025282779 0..3603)	39.133		POLR2J	40.309		YKT6 (XM_006051306 0..2453)	37.454
SUPT5H (XM_025269099 0..3602)	39.122		LOC102394407 (XM_025268953 0..4113)	40.285		EMC3	37.437
IST1 (XM_006060385 0..2366)	39.109		SEPT9 (XM_025279585 0..3030)	40.25		TBCB	37.42
PHF5A (XM_006068898 0..985)	39.081		CTDNEP1	40.221		CNPY3 (XM_006069219 0..1071)	37.41
DYNC1I2 (XM_025274931 0..2586)	39.046		NTAN1 (XM_006049755 0..1175)	40.192		LOC102415514 (XM_006070172 0..811)	37.404
TNFRSF12A	39.013		IL1RAP (XM_025286538 0..4467)	40.164		HADHA	37.387
TM9SF2	38.992		PTPN1 (XM_025263292 0..4792)	40.13		LOC112582690	37.329
CAPRIN1	38.966		BRD2 (XM_025271925 0..2786)	40.081		SDF4 (XM_006066967 0..1616)	37.314
EMD	38.963		LOC102400440 (XM_025267960 0..2259)	40.074		PSENEN (XM_025269979 0..679)	37.312
SPAG7	38.911		MSRB1	40.067		EIF4B (XM_006046607 0..3979)	37.275
SLA (XM_025265556 0..3142)	38.906		FBXL5 (XM_006054944 0..2864)	40.058		RASGEF1B (XM_025289838 0..2590)	37.274
MTCH2	38.901		EIF4B (XM_006046607 0..3979)	40.057		MPP1 (XM_006060857 0..2009)	37.247
ARFIP2 (XM_006042111 0..1796)	38.891		FRG1	40.018		SKAP2	37.242
LOC112582955	38.877		ZFAND6 (XM_025271592 0..1557)	40.018		HSD17B11 (XM_006055386 0..1681)	37.229
TXNL1 (XM_006055284 0..2177)	38.838		WASF2 (XM_006055489 0..5410)	40.013		NT5C	37.197
PPP2R5A (XM_006073085 0..2705)	38.782		RAB10	39.974		LOC102391695 (XM_025283190 0..2422)	37.186
DNPEP (XM_006058970 0..1661)	38.741		RING1	39.951		SNRPD1 (XM_006079198 0..705)	37.173
PDLIM4 (XM_006054017 0..1189)	38.735		MS4A8 (XM_025286427 0..1353)	39.93		ASRGL1	37.156
RSAD2	38.688		CHCHD3 (XM_006047727 0..1559)	39.749		ORMDL3 (XM_006068585 0..2115)	37.141
SELENOS (XM_006070636 0..1150)	38.687		KHDRBS1 (XM_025278525 0..2619)	39.734		DDB1	37.132
NSFL1C (XM_006048988 0..1418)	38.647		ARL4C	39.713		DDX31	37.09
ARRDC1 (XM_025262091 0..1583)	38.599		CRTC2 (XM_006044146 0..2082)	39.71		PFKL	36.97
CCNL2 (XM_006066920 0..2579)	38.545		RBM8A (XM_006040916 0..746)	39.69		OTUB1	36.965
GNPDA1 (XM_006062639 0..2342)	38.515		LOC112581623	39.677		SYAP1 (XM_006078273 0..1707)	36.957
CDV3 (XM_025291645 0..2953)	38.513		DHX9 (XM_006048631 0..5317)	39.667		PLAU (XM_025284794 0..2258)	36.944
LOC102398226	38.501		SON (XM_006048230 0..8332)	39.643		PHC2 (XM_006054678 0..2448)	36.928
HSD17B10	38.476		AARS (XM_025268385 0..3270)	39.64		MED8 (XM_006044533 0..1169)	36.914
EIF3B (XM_025275506 0..2718)	38.442		DARS	39.64		MAP1LC3A	36.792
WDR55	38.439		COPB2	39.625		TNFRSF12A	36.747
MRPS16	38.415		NAPA (XM_006067440 0..1707)	39.616		ANXA4	36.708
TPD52 (XM_006057050 0..3468)	38.41		EIF6 (XM_006042568 0..1165)	39.609		SAP18	36.687
PSMC4	38.317		PSTPIP1 (XM_025271782 0..2049)	39.595		ACO1 (XM_006060271 0..3547)	36.659
ZFAND5	38.275		CREM (XM_006063199 0..1664)	39.581		PACS1	36.657
IRF2 (XM_006075120 0..2368)	38.238		DOK2	39.549		MKNK1 (XM_006052521 0..2662)	36.644
CHMP4A	38.226		SAP18	39.516		ATP1B1	36.643
ESYT1	38.224		ESYT1	39.472		TOMM6	36.612
ATP6V1A (XM_025284251 0..4292)	38.145		MED8 (XM_006044533 0..1169)	39.447		ELF5 (XM_006062381 0..2196)	36.597
LOC102401890	38.125		LOC102395773 (XM_006043189 0..482)	39.435		SURF4	36.572
DBNL (XM_025272597 0..2268)	38.122		BST2	39.405		GGA2	36.553
NDUFB3 (XM_006080516 0..546)	38.119		SF3B4	39.4		CAPRIN1	36.55
FLOT1 (XM_025260541 0..1962)	38.053		SUMO1 (XM_006080538 0..1340)	39.395		PTGS2	36.548
IMPA2 (XM_006043024 0..1373)	38.05		MTCH2	39.353		C9H19orf53	36.539
ID2	38.031		SFPQ (XM_025289120 0..5473)	39.31		SLC44A2 (XM_006068366 0..3377)	36.527
LSM6 (XM_006065712 0..772)	37.991		RNH1 (XM_006045753 0..1838)	39.298		PSMD3	36.517
C1QBP	37.904		DBNL (XM_025272597 0..2268)	39.274		TIPARP (XM_006077371 0..3831)	36.438
TOMM20	37.902		SNX10 (XM_006066058 0..2522)	39.252		TPP1	36.432
PCNA	37.877		LOC102400287 (XM_025273520 0..846)	39.236		TRIR (XM_025293622 0..903)	36.417
LOC102400673	37.87		CD58 (XM_006058685 0..3850)	39.2		PSMC2	36.404
TAF7	37.867		ELL2	39.16		STAT6 (XM_025283777 0..3964)	36.4
TPM4 (XM_025293746 0..1035)	37.857		AZIN1 (NM_001291727 0..4322)	39.138		DERL1 (XM_006045609 0..3139)	36.389
LCK (XM_025278498 0..2002)	37.846		MFSD1 (XM_025289181 0..2212)	39.123		TGFBR2 (XM_006046861 0..4587)	36.38
LOC102391575	37.841		MRPL17	39.05		SERPINE2	36.377
SRA1	37.771		UBE2S	38.998		ARRB2 (XM_006060112 0..1813)	36.369
PARP1	37.723		MANF	38.957		ROCK1 (XM_006079200 0..5722)	36.33
BZW2 (XM_006057037 0..1838)	37.711		BRD7 (XM_006048950 0..2486)	38.951		GSR	36.317
PSTPIP1 (XM_025271784 0..1693)	37.67		C6H1orf43 (XM_006044195 0..1745)	38.948		SKAP1	36.316
ACAA2	37.649		EZR (XM_025294330 0..2887)	38.915		MYADM (XM_006063863 0..2835)	36.314
MEFV (XM_006054850 0..3321)	37.637		NFKB2 (XM_025273774 0..3112)	38.902		CLK1 (XM_006080503 0..1780)	36.289
MAD2L1	37.631		PLD3 (XM_006050052 0..2269)	38.875		TAF15 (XM_025281099 0..2351)	36.253
PRPF19	37.579		GLUD1	38.869		ATG2A (XM_025286637 0..6306)	36.222
MANF	37.568		MAP1LC3B	38.849		PPP1R16B (XM_006065911 0..6366)	36.197
SELENOK	37.542		TAX1BP3 (XM_006079703 0..1318)	38.809		PVRIG	36.188
UTP6	37.48		CDS2	38.784		NSA2	36.144
SPTSSA	37.435		BAG1 (XM_025281900 0..3116)	38.782		CAPG (XM_006061091 0..1466)	36.142
TMEM259 (XM_006050484 0..2650)	37.411		LOC102393778	38.765		MAZ (XM_025275312 0..2467)	36.14
ACSL5 (XM_006043948 0..2432)	37.388		LOC102397143	38.734		IL27RA	36.118
OSM	37.386		NOTCH1	38.716		USP7 (XM_025275262 0..4232)	36.093
MRPS18B	37.38		F5 (XM_006056370 0..8189)	38.701		CEACAM1 (XM_006041226 0..3181)	36.088
FOSB	37.376		PFDN2	38.694		ATP2A2 (XM_006048296 0..6226)	36.078
GPR84	37.333		SNF8 (XM_006049699 0..1350)	38.691		TUBA4A	36.071
MAP1LC3B	37.305		PRKCSH (XM_025293464 0..2000)	38.649		SYF2	36.03
SERINC3	37.298		SLC31A2 (XM_006061256 0..1408)	38.634		C6H1orf43 (XM_006044195 0..1745)	35.998
HNRNPD (XR_328811 0..1809)	37.26		GGA2	38.607		GNPDA1 (XM_006062639 0..2342)	35.963
CXCR6 (XM_006077514 0..2006)	37.256		NDUFB9	38.604		MAP3K8 (XM_025264260 0..3516)	35.961
TSG101 (XM_006056068 0..1546)	37.226		C1H21orf91 (XM_025282155 0..4760)	38.595		RAB3IP (XM_006058398 0..2176)	35.961
SMARCA5	37.206		UBE2N	38.594		HMG20B	35.954
CLEC7A (XM_025282411 0..877)	37.188		RAB11A	38.589		ZDHHC20 (XM_006073224 0..4640)	35.921
CST7	37.172		VPS35 (XM_006062766 0..3276)	38.568		EIF4A3	35.894
SNX10 (XM_025291270 0..2543)	37.168		BRK1 (XM_006070696 0..1158)	38.567		ATP5ME (XM_025289563 0..390)	35.879
EDEM1 (XM_006074603 0..5788)	37.127		SURF4	38.509		PHYHD1 (XM_006065321 0..1367)	35.863
IFIH1	37.1		UAP1 (XM_006054490 0..2216)	38.424		RANBP1 (XM_025267121 0..772)	35.86
LOC102400063 (XR_003106607 0..2407)	37.095		ADIPOR1	38.421		IL1R2 (XM_006054060 0..2048)	35.85
BCL2L15	37.094		PHC2 (XM_006054678 0..2448)	38.419		EGR1	35.807
RTN4 (XM_006071257 0..1727)	37.084		USP12 (XM_025262864 0..4388)	38.415		STK4 (XM_006059249 0..5694)	35.801
PIN1	37.072		EPSTI1 (XM_025263030 0..1467)	38.344		UBE2R2 (XM_006066694 0..4206)	35.774
CDKN1A	37.059		AP1M1	38.331		RAB2A (XM_025265362 0..2150)	35.741
RAD21	37.043		TRAPPC1	38.297		CNPPD1 (XM_006059001 0..2037)	35.714
PPP1CC	37.017		SF3B3	38.296		RASSF1 (XM_006053310 0..2131)	35.713
TNFAIP3 (XR_003111886 0..2525)	36.994		RAB7B	38.284		PDE3B (XM_025266693 0..5618)	35.706
ARHGAP30 (XM_025287503 0..4381)	36.969		PSIP1 (XM_006046690 0..3257)	38.28		DNAJA2	35.699
CMIP (XM_006044476 0..4312)	36.967		RTN3 (XM_006050836 0..2966)	38.274		NFKBIZ (XM_025283226 0..3463)	35.668
LRRC59	36.96		IDH2	38.266		UBE2Z	35.614
ARL8B	36.953		ZPR1 (XM_006056885 0..1935)	38.254		NFAM1	35.601
SLC29A1 (XM_006069299 0..2042)	36.918		SPTAN1 (XM_025261782 0..7879)	38.207		AMFR	35.6
TGFBR2 (XM_006046861 0..4587)	36.866		ANP32A (XM_006054775 0..1731)	38.192		ANXA7 (XM_006052679 0..5361)	35.596
NCOA4 (XM_006065685 0..3569)	36.862		MAP1LC3A	38.184		RPA1	35.573
CHCHD1	36.844		DEGS1	38.152		STXBP2	35.561
HMG20B	36.825		ACAA1 (XM_006077020 0..1631)	38.108		ITGB1 (XM_025264446 0..3764)	35.553
LOC102404482 (XM_006068499 0..2654)	36.794		COMMD4 (XM_006080674 0..945)	38.102		NAGA	35.526
ARHGAP25 (XM_006042759 0..2618)	36.76		NCOA4 (XM_006065685 0..3569)	38.086		LOC102412687 (XM_025277561 0..650)	35.518
SDF2 (XM_006042184 0..1167)	36.749		SDF2 (XM_006042184 0..1167)	38.084		BUD23 (XM_006057093 0..1202)	35.482
DHRS3	36.67		RAB2A (XM_025265362 0..2150)	38.066		ISG20 (XM_006070053 0..935)	35.386
GRK2 (XM_025286756 0..3274)	36.65		PFKL	38.064		RASSF4 (XM_006073971 0..2576)	35.379
CDH1	36.644		TMED3	38.046		MAP1LC3B	35.363
RASSF4 (XM_006073971 0..2576)	36.633		CMIP (XM_006044476 0..4312)	38.017		VPS35 (XM_006062766 0..3276)	35.359
SUMO1 (XM_006080538 0..1340)	36.622		CORO1A (XM_006070502 0..1722)	38.014		GLUD1	35.356
MRPL10 (XM_025280255 0..1557)	36.62		COQ10B	37.981		CSF1 (XM_025288130 0..3682)	35.351
TGIF1 (XM_006071844 0..1700)	36.617		RASGEF1B (XM_025289837 0..2707)	37.94		SLC31A2 (XM_006061256 0..1408)	35.343
THRAP3 (XM_006077586 0..4459)	36.613		CDV3 (XM_025291645 0..2953)	37.919		U2AF2 (XM_006064040 0..1416)	35.333
TTLL12	36.611		PRPF19	37.914		TWF2	35.286
HNRNPA2B1 (XR_003110993 0..1979)	36.568		GOT2	37.913		RING1	35.254
AAMP (XM_006046396 0..1806)	36.561		UNC93B1	37.904		NDUFS8 (XM_006063972 0..792)	35.251
ALDH9A1	36.526		WSB2 (XM_025267609 0..2428)	37.87		LMNB1	35.23
LOC102396838	36.52		AP1S2 (XM_025276345 0..2143)	37.83		EIF3B (XM_025275506 0..2718)	35.222
SPN	36.514		LOC102402539 (XM_025283184 0..4860)	37.826		AUP1 (XM_025260787 0..1625)	35.208
LOC102404930	36.492		RBX1 (XM_006071265 0..1406)	37.765		HNRNPC (XM_025296030 0..1834)	35.202
VPS35 (XM_006062766 0..3276)	36.441		PFKFB3 (XM_025264512 0..4367)	37.758		WASF2 (XM_006055489 0..5410)	35.193
ZC3HAV1	36.411		GALM	37.737		TMEM88	35.19
PDHB	36.373		TBRG1 (XM_006057638 0..1683)	37.72		LOC102389113 (XM_025294653 0..557)	35.182
CLEC12A	36.369		HNRNPA2B1 (XM_025291277 0..1607)	37.677		SDF2 (XM_006042184 0..1167)	35.166
FYB1 (XM_006063517 0..4587)	36.333		DDX31	37.672		LRRC59	35.159
BUB3 (XM_006080413 0..1623)	36.307		GNPTAB (XM_025283627 0..5231)	37.672		RBBP7 (XM_006041175 0..1960)	35.131
GLRX3	36.287		TIMP1	37.671		EHD1	35.12
PNN (XM_006053767 0..3320)	36.245		CEACAM1 (XM_006041226 0..3181)	37.669		HNRNPH1 (XM_025293946 0..3134)	35.098
BECN1 (XM_006055721 0..2137)	36.241		SLC37A2 (XM_006057662 0..2533)	37.654		TXNL1 (XM_006055284 0..2177)	35.097
QSOX1 (XM_006048590 0..2881)	36.201		DDX21	37.641		UBE2V1 (XM_006048336 0..2151)	35.069
TUBA4A	36.198		HNRNPC (XM_025296030 0..1834)	37.631		SNX9 (XM_025294338 0..3664)	35.058
FCAR (XM_006063985 0..1196)	36.178		TMEM259 (XM_006050484 0..2650)	37.625		EDEM1 (XM_006074603 0..5788)	35.028
ACSL1 (XM_006075113 0..3756)	36.146		PTTG1IP	37.618		BLOC1S1	35
GNB1 (XM_025285759 0..2972)	36.133		USP7 (XM_025275262 0..4232)	37.553		KPNA1	34.998
PDIA4	36.094		SARNP (XM_006075083 0..1026)	37.534		VDAC3 (XM_025277191 0..1443)	34.998
CHCHD3 (XM_006047727 0..1559)	36.083		TXNL1 (XM_006055284 0..2177)	37.509		LOC102394407 (XM_025268953 0..4113)	34.984
RAB14 (XM_006054150 0..3040)	36.066		LOC112584719	37.454		EMB (XM_006067714 0..2748)	34.948
IDH2	36.051		PACSIN2 (XM_025282735 0..3065)	37.451		NSMCE1	34.929
TECR	36.012		CLPTM1	37.442		HADHB (XM_006046224 0..2337)	34.92
UPP1 (XM_025290818 0..1841)	35.99		SNRNP200	37.428		CYTH1 (XM_006064112 0..3330)	34.906
TOP2B	35.944		CTDSP2 (XM_025283872 0..4124)	37.427		ITGB7 (XM_006046614 0..2726)	34.898
ECH1	35.864		SNX9 (XM_025294338 0..3664)	37.427		F2RL1	34.893
POLR3K	35.845		LTF	37.425		DUSP11 (XM_006045944 0..1402)	34.872
IDH3B (XM_006044875 0..1281)	35.834		PACS1	37.401		SPTAN1 (XM_025261782 0..7879)	34.838
LAT (XM_006070548 0..2346)	35.829		RGS10 (XM_006048443 0..1041)	37.35		CNP (XM_006055768 0..2436)	34.823
EMP3 (XM_025269432 0..857)	35.828		GRIPAP1 (XM_025276314 0..2919)	37.345		SEMA4D (XM_025282112 0..4391)	34.794
RRAGA	35.815		AK2 (XM_006054669 0..874)	37.343		CASP8 (XM_006080519 0..2621)	34.759
NOTCH1	35.807		RASSF5 (XM_006052804 0..3782)	37.338		SF3A1	34.743
KDELR1	35.796		ROMO1 (XM_006072439 0..462)	37.329		MXD1 (XM_006079629 0..3539)	34.732
MMP25	35.783		PILRA	37.324		IKBKB (XM_025277712 0..3449)	34.714
STX6 (XM_006048603 0..6531)	35.763		GMIP (XM_025293931 0..3338)	37.323		SNRPF	34.679
NAXE (XM_025287657 0..963)	35.691		PLCL2 (XM_025286467 0..3577)	37.266		BAG1 (XM_025281900 0..3116)	34.676
HNRNPF (XM_006050735 0..2386)	35.676		OGT (XM_006050820 0..3329)	37.202		ALYREF	34.626
SERTAD1 (XM_025269119 0..1211)	35.666		HMGN4	37.192		STAT3 (XM_006055750 0..3770)	34.615
PRDX6	35.657		PCNP (XM_006050467 0..2327)	37.189		TPD52 (XM_006057050 0..3468)	34.591
PSMD6 (XM_006069730 0..1367)	35.647		SBDS	37.184		ACTN1 (XM_025295300 0..3564)	34.573
BID (XM_006071419 0..1545)	35.643		HDGF (XM_006051950 0..2364)	37.156		FAM49A (XM_025261536 0..4449)	34.566
LOC102389855	35.637		HEXA	37.142		VPS26A	34.56
SNRNP70 (XM_025269478 0..1728)	35.626		TOMM7 (XM_006074850 0..466)	37.141		EPSTI1 (XM_025263030 0..1467)	34.539
MED21	35.587		MLLT6 (XM_025280234 0..7250)	37.127		MEA1	34.53
MYDGF	35.545		ISG20 (XM_006070053 0..935)	37.121		NT5DC2	34.474
SERBP1 (XM_006057511 0..3427)	35.537		PDHB	37.104		KPNB1	34.453
TBRG1 (XM_006057638 0..1683)	35.534		IRAK2 (XM_006070694 0..3287)	37.094		CIDEA	34.4
FAM129B	35.459		PSMB5	37.054		RAB11FIP1 (XM_006050959 0..5144)	34.397
VPS29 (XM_006048307 0..1034)	35.456		AIMP1 (XM_006077193 0..1186)	36.979		PPP1CB (XM_025261322 0..3936)	34.349
LOC102390145	35.455		GRK2 (XM_025286756 0..3274)	36.939		ABHD4 (XM_006077839 0..2438)	34.313
SCAMP2 (XM_006080653 0..2498)	35.453		RBBP7 (XM_006041175 0..1960)	36.931		C1H21orf91 (XM_025282155 0..4760)	34.31
C9H19orf66 (XM_006044436 0..1172)	35.452		MTAP	36.917		ELL	34.308
TMEM203	35.427		RUNX3 (XM_025278722 0..4038)	36.892		TSG101 (XM_006056068 0..1546)	34.294
LOC102409999 (XM_006067717 0..3734)	35.418		TNFSF9	36.855		NDUFA7	34.292
HMGN4	35.406		IST1 (XM_006060385 0..2366)	36.851		CRLF3	34.267
MRPL20	35.39		UBE2Z	36.824		ABHD12 (XM_025264118 0..1902)	34.244
TAF15 (XM_025281099 0..2351)	35.379		NDUFAB1	36.809		TBC1D23 (XM_006058728 0..3842)	34.237
WARS (XM_006079100 0..2716)	35.377		LOC102398455	36.784		RNPS1 (XM_006076810 0..1953)	34.209
GNAI3	35.354		ANXA6 (XM_006041202 0..2568)	36.732		TREM1 (NM_001290863 0..699)	34.18
PCF11 (XM_006055637 0..5015)	35.341		RASGEF1B (XR_003110536 0..2335)	36.718		LOC102395154 (XM_025269736 0..1244)	34.149
CFP	35.328		DPF2 (XM_006056484 0..2513)	36.712		MYO1E (XM_025295700 0..4627)	34.129
NCKAP1L	35.299		DDIT3	36.708		ALDH1A3	34.111
PDCD6IP (XM_006076063 0..4245)	35.257		DAGLB (XM_025274528 0..4204)	36.685		MGRN1 (XM_025274714 0..3331)	34.09
ATP1B1	35.244		RNF13 (XM_006063113 0..2315)	36.661		LOC102398781	34.081
EIF4A2 (XR_003109692 0..1384)	35.237		DDB1	36.651		PFDN2	34.081
ARFGAP3 (XM_025282743 0..1802)	35.201		FKBP8 (XM_025293879 0..1808)	36.651		IFI44L (XM_006056656 0..2561)	34.041
LOC112578522	35.196		PSMD7	36.56		LOC102390517 (XM_025261100 0..9640)	34.04
UBQLN1 (XM_006041963 0..3618)	35.192		HNRNPH2 (XM_006051849 0..2416)	36.536		SRSF11 (XM_025288467 0..5250)	33.971
ASRGL1	35.17		SERBP1 (XM_006057511 0..3427)	36.526		ICAM3 (XM_025293540 0..1823)	33.961
FLII (XM_025280455 0..4104)	35.165		WAC (XM_025264253 0..3505)	36.515		RAB10	33.939
RAB20 (XM_025263089 0..1428)	35.141		NUCB2 (XM_025266716 0..1537)	36.477		ASNA1	33.903
HBP1 (XM_006068459 0..2704)	35.125		SMS	36.467		GLUL (XM_006048611 0..2832)	33.899
SRSF1 (XM_006076237 0..2816)	35.124		TUBB2A	36.459		HMOX1	33.887
GPD1 (XM_025284118 0..2401)	35.12		LOC102403385	36.429		TMED4	33.884
LOC102409057 (XM_025286321 0..578)	35.084		TAF15 (XM_025281099 0..2351)	36.428		VTI1B	33.868
TMEM219 (XM_006070485 0..1277)	35.079		HMOX2 (XM_006054880 0..1799)	36.387		ADAM9 (XM_025278242 0..3965)	33.827
HEXA	35.071		SYAP1 (XM_006078273 0..1707)	36.375		SLC15A4	33.818
JAK3 (XM_025293828 0..4543)	35.045		CMTM3 (XM_025268794 0..1775)	36.322		NDUFAB1	33.8
ROGDI	35.03		CSF1 (XM_025288127 0..4349)	36.308		SELENOH (XM_006080889 0..733)	33.785
ELL2	35.004		CAT	36.283		EMC10	33.781
SH3BP1	35.003		ZMAT2	36.277		MACF1	33.768
LOC102397143	34.999		SLC25A1	36.238		LOC102412461 (XM_006076560 0..2326)	33.743
MRPL33 (XM_006046139 0..550)	34.995		NDUFB10	36.217		OGDH (XM_006051299 0..4168)	33.677
CRTC2 (XM_006044146 0..2082)	34.979		GLMP	36.216		PUF60 (XM_006045176 0..2012)	33.623
EIF2B5 (XM_006056690 0..2591)	34.976		SMARCE1 (XM_006068632 0..2764)	36.207		CTDNEP1	33.616
FBXO7 (XM_006069556 0..3346)	34.925		DNAJB1 (XM_006066549 0..2263)	36.206		LOC102402993 (XM_025269733 0..1416)	33.603
OTUD5 (XM_006043562 0..3416)	34.925		SLC11A1 (XM_025278239 0..2342)	36.199		NAP1L1 (XM_025284429 0..1356)	33.581
GTF2A2 (XM_006072336 0..801)	34.9		PPP1CB (XM_025261322 0..3936)	36.184		PSMD6 (XM_006069730 0..1367)	33.556
EMC10	34.898		SERBP1 (XM_006057510 0..3445)	36.182		SESN2 (XM_025278616 0..3354)	33.556
GTF2H5	34.898		UBE2G1 (XM_006079676 0..3898)	36.172		LOC112578454	33.501
SASH3	34.888		TGFB1 (XM_025269146 0..1914)	36.155		SHKBP1 (XM_006050063 0..2362)	33.471
UBE2B (XM_006042803 0..2260)	34.877		CIR1	36.121		HNRNPF (XM_006050732 0..2123)	33.461
HNRNPM (XM_025293364 0..2440)	34.84		WDR61	36.112		HNRNPK (XM_025281953 0..2843)	33.438
HMOX2 (XM_006054880 0..1799)	34.835		ANXA7 (XM_006052679 0..5361)	36.049		RASA3 (XM_025262498 0..3575)	33.406
CHKB (XM_025282578 0..1410)	34.831		CNPPD1 (XM_006059001 0..2037)	36.02		PMAIP1 (XR_003105888 0..2758)	33.385
GPS2 (XM_006060156 0..1290)	34.814		LOC102414371	35.895		CSRP1 (XM_006041470 0..1750)	33.364
NFE2L2 (XM_006051425 0..2486)	34.81		ELOVL1 (XM_025288937 0..1606)	35.891		PSME3 (XM_006055717 0..3165)	33.248
DARS	34.782		DERL1 (XM_006045609 0..3139)	35.889		LOC102402993 (XM_025269732 0..1406)	33.246
FLCN (XM_006042845 0..2951)	34.773		PLEKHM2	35.876		TUBB2A	33.227
ANAPC16 (XM_006063014 0..1196)	34.677		ETFA	35.872		LOC102412418	33.226
NDUFS4	34.668		TUBA4A	35.863		TOP1 (XM_025263468 0..3726)	33.205
HIKESHI	34.65		CFLAR (XM_006080518 0..2551)	35.838		NECAP1	33.19
LOC102398781	34.601		ITGB7 (XM_006046614 0..2726)	35.782		LITAF (XM_006079903 0..3469)	33.121
HSD17B11 (XM_006055386 0..1681)	34.6		ABRACL (XM_006074658 0..807)	35.771		HEXIM1	33.107
CD96 (XM_006073963 0..2096)	34.582		DYNC1I2 (XM_025274931 0..2586)	35.699		FBXO7 (XM_006069556 0..3346)	33.094
EIF4A2 (XM_006058609 0..1905)	34.561		GTF2A2 (XM_006072336 0..801)	35.691		SERTAD1 (XM_025269119 0..1211)	33.085
GNL3L (XM_006068997 0..2068)	34.514		ERGIC1 (XM_006058699 0..3005)	35.689		SLBP (XM_025290506 0..1712)	33.085
MGRN1 (XM_025274714 0..3331)	34.509		LOC102389113 (XM_025294653 0..557)	35.679		BIRC3 (XM_025267012 0..4870)	33.08
LOC102410451 (XM_025269574 0..2876)	34.498		EMB (XM_025270538 0..1813)	35.663		ELOVL1 (XM_025288937 0..1606)	33.075
DUSP11 (XM_006045944 0..1402)	34.485		PHF1 (XM_025271711 0..2291)	35.615		REL (XM_006073875 0..2571)	33.06
PPP1R15B	34.485		KIAA0513 (XM_025268483 0..6701)	35.611		CYTH1 (XM_025279617 0..3112)	33.049
LOC102408597 (XM_025263757 0..1813)	34.482		POP4 (XM_006060422 0..1293)	35.592		AHSA1	33.046
LOC102394407 (XM_025268953 0..4113)	34.466		SH3BP1	35.555		TMEM147	33.044
SSRP1 (XM_025266035 0..2777)	34.394		UBE2L6	35.542		TRAF1 (XM_025282339 0..2474)	33.027
LOC112586900	34.381		LOC102392464 (XM_006045415 0..4946)	35.45		ATP5MF	33.015
SUB1	34.333		SELENOH (XM_006080889 0..733)	35.419		HNRNPD (XR_328811 0..1809)	32.999
CD2BP2 (XM_006070447 0..1325)	34.327		NDUFB6 (XM_006060264 0..603)	35.417		POLE4	32.965
LOC102389028	34.299		MOV10	35.375		HNRNPDL (XM_025289821 0..2828)	32.939
SRSF7 (XM_006071188 0..1082)	34.201		TRIM28	35.374		TRAF1 (XM_025282340 0..3656)	32.932
ATG2A (XM_025286637 0..6306)	34.186		EIF4EBP2	35.315		ST14 (XM_025286424 0..3152)	32.896
TMEM120A (XM_025275250 0..1188)	34.171		RAB31 (XM_006066260 0..4197)	35.311		SLC25A29 (XM_025270934 0..2461)	32.874
HCST (XM_006068776 0..465)	34.165		IER2	35.291		PSMC6 (XM_006053989 0..1635)	32.858
MXD1 (XM_006079632 0..3775)	34.153		NDUFA7	35.258		RBM8A (XM_006040916 0..746)	32.836
RAB11B (XM_006046719 0..1614)	34.143		CIAO2B	35.243		ELP5	32.771
CREM (XM_025263259 0..686)	34.125		RILPL2 (XM_006041409 0..1256)	35.164		TMEM87A (XM_006066203 0..2322)	32.732
STK4 (XM_006059249 0..5694)	34.111		OXA1L	35.131		POLR2L	32.695
SBDS	34.107		POLR2A (XM_025280673 0..6723)	35.123		CRISPLD2 (XM_006045709 0..3926)	32.693
HK3 (XM_006076323 0..3794)	34.052		BZW2 (XM_006057037 0..1838)	35.094		TSPAN31 (XM_006077919 0..1232)	32.684
DDX1 (XM_025261540 0..2713)	34.009		HNRNPA0	35.045		LOC102393133	32.656
SAE1 (XM_025269387 0..2030)	33.994		CERK	35.041		GLRX3	32.654
VPS37B	33.986		UBE2C (XM_006051349 0..816)	35.035		TLR2 (XM_006070117 0..4001)	32.616
TSC22D1 (XM_006053402 0..1824)	33.96		WDR82	34.99		MIDN (XM_006050506 0..3261)	32.609
SNAPIN	33.942		THBS1 (XM_025295936 0..5799)	34.984		HNRNPA2B1 (XR_003110993 0..1979)	32.606
LOC102393517	33.936		FKBP4	34.981		LOC102410939	32.605
FRG1	33.922		STT3A (XM_006057672 0..4087)	34.96		MYO1C	32.603
RBBP7 (XM_006041175 0..1960)	33.922		DUSP5	34.949		ANXA6 (XM_006041202 0..2568)	32.589
SHKBP1 (XM_006050063 0..2362)	33.921		TMEM203	34.902		AGTRAP (XM_025285892 0..1035)	32.583
LITAF (XM_006079903 0..3469)	33.918		IPO7	34.897		HDGF (XM_006051950 0..2364)	32.562
LOC102414965	33.916		STAT6 (XM_025283777 0..3964)	34.876		RPS19BP1 (XM_006071285 0..842)	32.559
BCCIP (XM_006080437 0..1233)	33.915		CLDN4	34.849		PDAP1	32.529
PRPF8 (XM_006079765 0..7349)	33.892		LOC112580235	34.839		DYNC1H1	32.505
STK19 (XM_006041873 0..1261)	33.859		GNL3L (XM_006068997 0..2068)	34.838		DHRS3	32.5
MKNK1 (XM_006052521 0..2662)	33.828		STK26	34.81		ATRAID	32.488
SRP68	33.825		CASP8 (XM_006080519 0..2621)	34.798		EIF1B	32.48
MIEN1	33.8		TPD52 (XM_006057050 0..3468)	34.73		ACAA1 (XM_006077020 0..1631)	32.465
NXF1 (XM_006064512 0..2331)	33.766		HNRNPA2B1 (XM_025291273 0..1556)	34.681		RHEB (XM_025291862 0..1159)	32.456
TRMT112	33.757		MFF (XM_025262209 0..761)	34.643		STX7	32.455
2018-09-01	33.708		KCNAB2 (XM_025285824 0..4032)	34.632		FCMR	32.452
R3HDM4 (XM_025292804 0..1781)	33.708		BRD2 (XM_025271922 0..2517)	34.603		TMEM214	32.432
GORASP2 (XM_006069489 0..2320)	33.695		RNF19A	34.585		GYG1 (XM_025290177 0..1884)	32.416
CLPTM1	33.67		MRPL33 (XM_006046139 0..550)	34.56		LOC112584719	32.404
MYC (XM_006074649 0..2272)	33.634		NAP1L1 (XM_025284430 0..2314)	34.54		ILF2	32.382
ADIPOR1	33.612		TMEM87A (XM_006066203 0..2322)	34.514		NKG7	32.365
LOC102400063 (XR_328601 0..2914)	33.602		U2AF2 (XM_006064039 0..2034)	34.493		RBX1 (XM_006071265 0..1406)	32.363
U2AF2 (XM_006064039 0..2034)	33.589		PYGL (XM_006067092 0..4115)	34.475		PLD3 (XM_006050053 0..2247)	32.286
LOC112586991	33.572		LOC102403078 (XM_006050656 0..1672)	34.419		IRF9 (XM_006077698 0..2142)	32.271
CAP1 (XM_025289023 0..2666)	33.519		GALNT1	34.407		RELB (XM_025269294 0..2253)	32.23
LOC102394636 (XR_003109879 0..1632)	33.509		RRBP1 (XM_025264216 0..5307)	34.395		PPP1R16B (XM_025263476 0..6362)	32.221
MARC1 (XM_006080635 0..3294)	33.505		SEPT6 (XM_006046110 0..5808)	34.371		NRDC (XM_006043744 0..4035)	32.167
NONO (XM_006079429 0..2640)	33.502		C9H19orf66 (XM_006044436 0..1172)	34.362		SNRPE	32.16
NUDT2 (XM_006060464 0..896)	33.501		SIRT2 (XM_006068692 0..1852)	34.361		BATF3 (XM_025285439 0..768)	32.114
COMMD4 (XM_006080674 0..945)	33.461		ARRDC1 (XM_025262091 0..1583)	34.304		PPP2CB	32.106
RIPOR2 (XM_025266477 0..3960)	33.445		NRP2 (XM_025278064 0..6796)	34.286		PCBD1	32.099
UBE2R2 (XM_006066694 0..4206)	33.432		LMAN2	34.284		GOT2	32.091
TRIM38	33.427		ARHGAP15 (XM_025261723 0..2820)	34.261		HEXA	32.09
RASA3 (XR_003102612 0..3607)	33.404		CCDC69	34.238		MED30 (XM_006047513 0..1010)	32.061
STOM	33.4		TBC1D23 (XM_006058728 0..3842)	34.229		GPCPD1 (XR_003103129 0..2268)	32.032
RHBDF2 (XM_025279561 0..5349)	33.327		SSRP1 (XM_025266035 0..2777)	34.224		SLC35B2 (XM_025269104 0..2020)	32.028
PSMF1	33.295		PRKCQ (XM_025264508 0..3313)	34.209		DPF2 (XM_006056484 0..2513)	32.02
NAP1L1 (XM_025284430 0..2314)	33.271		TMEM248	34.143		NFKB2 (XM_025273769 0..3101)	31.998
RAB11A	33.254		MAFF (XM_006071351 0..2227)	34.127		RAB14 (XM_006054150 0..3040)	31.977
CCS (XM_006044353 0..1111)	33.239		NIPA2 (XM_025272649 0..2729)	34.112		PFKFB3 (XM_025264514 0..4170)	31.914
LOC102399202 (XM_025288328 0..3039)	33.213		GMPS (XM_006077366 0..3263)	34.108		FYN (XM_006070086 0..3059)	31.899
SON (XM_006048230 0..8332)	33.193		THY1	34.107		OAS1 (XM_025267537 0..3183)	31.89
SRSF5 (XM_025295292 0..1641)	33.163		MAZ (XM_025275312 0..2467)	34.089		ERGIC1 (XM_006058699 0..3005)	31.881
PSTPIP2 (XM_025273642 0..2574)	33.16		TGFBR2 (XM_006046861 0..4587)	34.047		PSMC4	31.855
PIP4K2A	33.147		CD2	34.045		RRAD (XM_006072085 0..1491)	31.845
MGAT4B (XM_025293957 0..2162)	33.137		SYPL1	34.039		EIF4A2 (XM_006058609 0..1905)	31.83
SIT1	33.075		HIGD1A (XR_003105643 0..1384)	34.033		ATIC	31.801
GSR	33.033		CDKN1B	34.03		PRDX4 (XM_006072188 0..971)	31.793
LOC102412461 (XM_006076560 0..2326)	33.001		SEMA4D (XM_025282113 0..3968)	34.023		MTHFD2	31.755
DGCR6L	32.996		RAD23B (XM_006079410 0..3083)	34.015		TJP2	31.754
ABHD12 (XM_025264118 0..1902)	32.989		DYNC1H1	33.995		CCNL2 (XM_006066920 0..2579)	31.747
HNRNPK (XM_025281953 0..2843)	32.977		ME2	33.991		TPM4 (XM_006057838 0..1104)	31.732
NAPA (XM_006067440 0..1707)	32.977		PHF11 (XM_006063575 0..1637)	33.984		CHCHD3 (XM_006047727 0..1559)	31.726
COPS9	32.951		ILF2	33.979		CTSW (XM_025286684 0..1319)	31.724
NDUFA9	32.944		RASSF2 (XM_006047753 0..1902)	33.913		MCEMP1 (XM_025293403 0..1408)	31.721
GSK3A	32.845		SNURF (XM_006068846 0..2416)	33.913		PRKCSH (XM_025293464 0..2000)	31.693
LTBR	32.809		TAF7	33.89		SH3BP5 (XM_025294106 0..2305)	31.692
SLC35B1	32.806		RCN1	33.872		BCLAF1 (XR_003111893 0..2767)	31.664
LOC102392615	32.782		MACF1	33.865		NANS	31.648
UAP1 (XM_006054490 0..2216)	32.778		SLC35B1	33.852		IPO7	31.645
FIBP	32.743		NSFL1C (XM_006048988 0..1418)	33.828		ATP2B1 (XM_006067025 0..7102)	31.623
GNG2 (XM_006046340 0..3546)	32.729		EHD1	33.817		SNRPC (XM_006050355 0..790)	31.602
TRA2A	32.728		SEMA4D (XM_025282112 0..4391)	33.722		SBDS	31.59
CMTR1 (XM_006079828 0..3901)	32.717		GPBP1L1 (XM_025288831 0..3264)	33.719		EDN1 (XM_006057776 0..2302)	31.588
NUDT9 (XM_006045963 0..1638)	32.71		HSBP1	33.715		LOC102409057 (XM_025286320 0..629)	31.582
SRSF2 (XM_025279576 0..1999)	32.706		IL17RA (XM_006071433 0..2923)	33.709		ATP5PF (XM_006063253 0..661)	31.576
PIGR	32.701		MAP3K8 (XM_025264260 0..3516)	33.693		NDUFB1	31.569
STX8 (XM_006041675 0..951)	32.688		NUCKS1 (XM_025277684 0..1990)	33.687		MTCH2	31.541
USE1	32.683		IFI35 (XM_025280077 0..1116)	33.676		SH3BP1	31.535
CSRNP1 (XM_006067335 0..3165)	32.675		ODC1 (XM_006073771 0..2054)	33.661		ZPR1 (XM_006056885 0..1935)	31.527
ETFA	32.645		NEDD9	33.619		SF3B3	31.461
SPTAN1 (XM_025261782 0..7879)	32.644		EMB (XM_006067714 0..2748)	33.606		NONO (XM_006079429 0..2640)	31.446
RRAD (XM_006072085 0..1491)	32.631		MAGT1	33.59		SLK (XM_006067731 0..7718)	31.443
CDK5RAP3	32.623		DYNLT3 (XM_025277372 0..2186)	33.579		CCR1	31.402
CBX3 (XM_006066056 0..1895)	32.607		TMEM129 (XM_006044970 0..2571)	33.564		FMNL1 (XM_025279933 0..4183)	31.398
NTAN1 (XM_006049755 0..1175)	32.599		PSMD1 (XM_006050128 0..3239)	33.56		LOC102410120 (XM_006049190 0..1411)	31.368
LAMTOR3	32.596		RETREG3	33.558		PDHB	31.356
NDUFS3	32.596		FBXL5 (XM_025289674 0..2747)	33.551		MYO1G (XM_006051290 0..3259)	31.352
SF3B3	32.551		NDUFA11	33.535		ITGB2 (NM_001290912 0..2315)	31.295
PIH1D1 (XM_006080108 0..1283)	32.534		NR4A1 (XM_025284220 0..2487)	33.504		LOC112586900	31.294
POLR2E (XM_006050494 0..3367)	32.53		2018-09-01	33.486		SNRNP200	31.293
C11H14orf119	32.529		VAV1	33.485		ARHGAP25 (XM_006042759 0..2618)	31.287
SEPHS2	32.515		NDUFB5	33.469		CMAS	31.247
VPS26A	32.515		SQOR (XM_025295521 0..1581)	33.468		NIPSNAP2 (XM_025275522 0..2016)	31.242
RNF5 (XM_006059173 0..1102)	32.471		TTLL12	33.452		PDCD4	31.226
NDUFB5	32.451		PPP1R2 (XM_006047528 0..3322)	33.447		BTN1A1 (XM_025295289 0..2905)	31.176
TNFAIP8L2	32.445		ADK (XM_025285118 0..1877)	33.426		DNAJC7 (XM_006055765 0..1870)	31.151
TMEM214	32.442		HBP1 (XM_006068459 0..2704)	33.399		FRG1	31.131
CHMP1A	32.439		UBE2L3	33.396		CYLD (XM_025268649 0..9676)	31.128
CHMP1B	32.395		DNPEP (XM_006058970 0..1661)	33.382		XPO6 (XM_025275069 0..4493)	31.121
RHOU	32.393		MFGE8	33.339		PHF11 (XM_006063575 0..1637)	31.117
MAGOH	32.388		DIABLO (XM_006047174 0..1568)	33.312		IPO5 (XM_006070295 0..4621)	31.109
TRAF3IP3 (XM_025285381 0..1402)	32.387		SCAMP3	33.301		LAT2 (XM_006057077 0..1588)	31.105
PGRMC1	32.378		TSG101 (XM_006056068 0..1546)	33.286		ORMDL2	31.087
ABHD17A	32.363		TXN2	33.255		SLA (XM_025265556 0..3142)	31.078
NDEL1 (XM_006062924 0..3166)	32.363		NDUFC2	33.251		CWC15 (XM_006064931 0..1147)	31.069
SH2D3C (XM_006074482 0..3179)	32.315		PTAFR (XM_006049656 0..3785)	33.25		LGALS3BP (XM_006064118 0..2138)	30.998
PGS1 (XM_025279616 0..2466)	32.274		TREM1 (NM_001290863 0..699)	33.25		SNRPA1	30.99
SOAT1 (XM_006048572 0..3964)	32.274		STOM	33.21		NDFIP2 (XM_006079227 0..3415)	30.942
RAB10	32.258		PRDX3 (XM_006048447 0..1386)	33.204		UBE2M (XM_006067295 0..1023)	30.932
SNW1	32.256		KRCC1	33.178		ADAM17	30.903
POP4 (XM_006060422 0..1293)	32.164		RHEB (XM_025291862 0..1159)	33.174		MRPL52 (XM_006066512 0..453)	30.889
LOC102395276 (XM_025272140 0..1463)	32.159		HP1BP3 (XM_025278793 0..3425)	33.154		SRSF2 (XR_003107684 0..1484)	30.888
STK10	32.155		SNRPA1	33.151		NOP58 (XM_006080546 0..2074)	30.886
NSD3 (XM_006070611 0..3918)	32.097		NDUFA12	33.111		SUMO1 (XM_006080538 0..1340)	30.876
DTX3L	32.084		WDR55	33.109		GNPTAB (XM_025283627 0..5231)	30.874
STOML2	32.064		CAPN2	33.06		NAPA (XM_006067440 0..1707)	30.863
CLK1 (XM_006080503 0..1780)	32.053		TAF9	33.056		LOC102401189	30.861
PTMA (XM_006041863 0..591)	32.051		MAPK6 (XM_025295600 0..4168)	32.983		RAB31 (XM_006066260 0..4197)	30.853
SURF4	32.017		MRPL41	32.983		BCLAF1 (XR_003111891 0..4518)	30.808
LOC112577984	31.992		IMPDH2 (XM_006053231 0..1687)	32.977		NFKBID (XM_025269945 0..1283)	30.783
ANGPTL4	31.949		LRRC59	32.974		SNX10 (XM_025291270 0..2543)	30.772
GIMAP8 (XM_025291755 0..3333)	31.945		UBE2M (XM_006067295 0..1023)	32.961		MSRB1	30.708
PSMD1 (XM_006050128 0..3239)	31.94		LOC102392615	32.95		VPS4B	30.7
RPS15A (XM_025274623 0..403)	31.935		EIF4A2 (XM_006058609 0..1905)	32.935		PSMD1 (XM_006050128 0..3239)	30.686
YBX1 (XM_025288960 0..1462)	31.92		UBP1 (XM_006076083 0..3531)	32.92		GSK3A	30.684
LRCH4 (XM_025275384 0..2752)	31.917		PELI1 (XM_025261239 0..3226)	32.89		AP1M1	30.625
SLC31A1 (XM_006061251 0..3828)	31.914		HOPX (XM_006058358 0..1104)	32.867		CAT	30.587
DDIT4	31.91		GSK3A	32.821		RAB11A	30.576
ZFAND6 (XM_025271592 0..1557)	31.91		FAM210B	32.788		HECA (XM_006074657 0..6529)	30.575
BRD7 (XM_006048950 0..2486)	31.891		KIAA1551	32.762		MSMO1 (XM_025268231 0..1845)	30.573
MRPL49	31.879		OTUD5 (XM_006043562 0..3416)	32.762		CMC2	30.518
GLRX (XM_025292209 0..1535)	31.87		MYOF	32.761		GADD45G	30.516
CAPG (XM_006061091 0..1466)	31.859		SAFB (XM_025293275 0..3654)	32.759		NTAN1 (XM_006049755 0..1175)	30.5
MICU2	31.856		NIFK	32.736		DYNC1I2 (XM_025274931 0..2586)	30.493
ADSL	31.815		TXNRD1 (XM_006077213 0..3465)	32.735		ABR (XM_006052701 0..2469)	30.457
RBM5 (XM_025272567 0..2739)	31.79		ACP5 (XM_006063877 0..1608)	32.714		CLPTM1	30.432
PRPS1	31.721		NAA10	32.709		LMAN2	30.421
TAF9	31.715		PRKAR2A	32.706		GMPS (XM_006077366 0..3263)	30.409
LSM4	31.714		GLRX (XM_025292209 0..1535)	32.699		DOK2	30.404
DNAJC7 (XM_006055765 0..1870)	31.695		MX1 (XM_025279556 0..2487)	32.696		IRF7 (XM_006045780 0..1944)	30.345
LOC102392808	31.686		CLINT1 (XM_006058554 0..3428)	32.692		BHLHA15	30.324
NAP1L1 (XM_025284428 0..2519)	31.655		PUF60 (XM_006045176 0..2012)	32.673		OXSR1 (XM_006077012 0..4483)	30.307
[truncated: 51,513 more rows]

## Sheet: Table S3
Supplementary Table S3. Biological pathway terms identified for top 20 genes expressed in early, mid and late lactation stage of buffalo (Padj<0.05)
Biological pathway for Early lactation	No. of genes in the dataset	P-value (adjusted)
Eukaryotic Translation Termination	9	4.76e-15
Peptide chain elongation	9	4.76e-15
Viral mRNA Translation	9	4.76e-15
Eukaryotic Translation Elongation	9	6.67e-15
Nonsense Mediated Decay Independent of the Exon Junction Complex	9	8.3e-15
Formation of a pool of free 40S subunits	9	1.4e-14
Regulation of gene expression in beta cells	9	2.53e-14
Influenza Viral RNA Transcription and Replication	9	2.53e-14
L13a-mediated translational silencing of Ceruloplasmin expression	9	3.68e-14
3' -UTR-mediated translational regulation	9	3.68e-14
GTP hydrolysis and joining of the 60S ribosomal subunit	9	4.03e-14
Nonsense-Mediated Decay	9	4.4e-14
Nonsense Mediated Decay Enhanced by the Exon Junction Complex	9	4.4e-14
Regulation of beta-cell development	9	6.25e-14
Eukaryotic Translation Initiation	9	7.42e-14
Cap-dependent Translation Initiation	9	7.42e-14
Translation	9	1.31e-13
Insulin Synthesis and Processing	9	4e-13
Influenza Life Cycle	9	4.92e-13
Influenza Infection	9	6.87e-13
Diabetes pathways	9	3.58e-11
Metabolism of mRNA	9	7.37e-11
Metabolism of proteins	9	1.84e-10
Metabolism of RNA	9	3.82e-10
Gene Expression	9	5.38e-09
Developmental Biology	9	1.75e-08
Metabolism	9	4.71e-06
Formation of the ternary complex, and subsequently, the 43S complex	5	2.3e-08
Ribosomal scanning and start codon recognition	5	4.72e-08
Translation initiation complex formation	5	4.72e-08
Activation of the mRNA upon binding of the cap-binding complex and eIFs, and subsequent binding to 43S	5	5.18e-08
Nef mediated downregulation of MHC class I complex cell surface expression	1	0.01846
Endosomal/Vacuolar pathway	1	0.01846
Nef-mediates down modulation of cell surface receptors by recruiting them to clathrin adapters	1	0.040594
Antigen Presentation: Folding, assembly and peptide loading of class I MHC	1	0.04655
Biological pathway for Mid lactation	No. of genes in the dataset	P-value (adjusted)
Insulin Pathway	6	0.032956
Internalization of ErbB1	6	0.032956
Urokinase-type plasminogen activator (uPA) and uPAR-mediated signaling	6	0.032956
PDGFR-beta signaling pathway	6	0.032956
EGF receptor (ErbB1) signaling pathway	6	0.032956
Class I PI3K signaling events	6	0.032956
Arf6 signaling events	6	0.032956
mTOR signaling pathway	6	0.032956
Signaling events mediated by focal adhesion kinase	6	0.032956
Arf6 downstream pathway	6	0.032956
S1P1 pathway	6	0.032956
ErbB1 downstream signaling	6	0.032956
Arf6 trafficking events	6	0.032956
Class I PI3K signaling events mediated by Akt	6	0.032956
EGFR-dependent Endothelin signaling events	6	0.033073
IGF1 pathway	6	0.033309
GMCSF-mediated signaling events	6	0.033428
IL5-mediated signaling events	6	0.033428
Signaling events mediated by Hepatocyte Growth Factor Receptor (c-Met)	6	0.033546
PDGF receptor signaling network	6	0.033546
Nectin adhesion pathway	6	0.033785
IL3-mediated signaling events	6	0.033785
Signaling events mediated by VEGFR1 and VEGFR2	6	0.033904
IFN-gamma pathway	6	0.033904
Glypican 1 network	6	0.034265
PAR1-mediated thrombin signaling events	6	0.034265
Syndecan-1-mediated signaling events	6	0.034386
Thrombin/protease-activated receptor (PAR) pathway	6	0.034386
Plasma membrane estrogen receptor signaling	6	0.034507
VEGF and VEGFR signaling network	6	0.034872
Alpha9 beta1 integrin signaling events	6	0.034994
Endothelins	6	0.035239
LKB1 signaling events	6	0.035363
ErbB receptor signaling network	6	0.035734
Sphingosine 1-phosphate (S1P) pathway	6	0.035734
TRAIL signaling pathway	6	0.037889
Glypican pathway	6	0.039198
Proteoglycan syndecan-mediated signaling events	6	0.040133
Beta1 integrin cell surface interactions	6	0.040947
Integrin family cell surface interactions	6	0.044748
Diabetes pathways	5	4.68e-05
Eukaryotic Translation Termination	4	1.75e-05
Peptide chain elongation	4	1.75e-05
Viral mRNA Translation	4	1.75e-05
Eukaryotic Translation Elongation	4	2.02e-05
Nonsense Mediated Decay Independent of the Exon Junction Complex	4	2.22e-05
Formation of a pool of free 40S subunits	4	2.77e-05
Regulation of gene expression in beta cells	4	3.56e-05
Influenza Viral RNA Transcription and Replication	4	3.56e-05
L13a-mediated translational silencing of Ceruloplasmin expression	4	4.17e-05
3' -UTR-mediated translational regulation	4	4.17e-05
GTP hydrolysis and joining of the 60S ribosomal subunit	4	4.33e-05
Nonsense-Mediated Decay	4	4.5e-05
Nonsense Mediated Decay Enhanced by the Exon Junction Complex	4	4.5e-05
Regulation of beta-cell development	4	5.22e-05
Eukaryotic Translation Initiation	4	5.61e-05
Cap-dependent Translation Initiation	4	5.61e-05
Translation	4	7.14e-05
Insulin Synthesis and Processing	4	0.000114
Influenza Life Cycle	4	0.000125
Influenza Infection	4	0.000144
Metabolism of mRNA	4	0.001024
Metabolism of proteins	4	0.001496
Metabolism of RNA	4	0.002024
Gene Expression	4	0.005945
Developmental Biology	4	0.009532
Formation of the ternary complex, and subsequently, the 43S complex	3	0.000106
Ribosomal scanning and start codon recognition	3	0.000161
Translation initiation complex formation	3	0.000161
Activation of the mRNA upon binding of the cap-binding complex and eIFs, and subsequent binding to 43S	3	0.00017
IL12-mediated signaling events	3	0.001345
Osteopontin-mediated events	2	0.001551
Chemokine receptors bind chemokines	2	0.003241
Integrins in angiogenesis	2	0.007396
IL23-mediated signaling events	2	0.007851
TCR signaling in na&#xef;ve CD8+ T cells	2	0.027278
Validated transcriptional targets of AP1 family members Fra1 and Fra2	2	0.030134
Peptide ligand-binding receptors	2	0.045111
TNF alpha/NF-kB	2	0.047086
Nef mediated downregulation of MHC class I complex cell surface expression	1	0.01846
Endosomal/Vacuolar pathway	1	0.01846
Advanced glycosylation endproduct receptor signaling	1	0.01846
PERK regulated gene expression	1	0.022519
TAK1 activates NFkB by phosphorylation and activation of IKKs complex	1	0.022519
NF-kB is activated and signals survival	1	0.026562
Viral dsRNA:TLR3:TRIF Complex Activates RIP1	1	0.026562
TRAF6 mediated NF-kB activation	1	0.026562
Atypical NF-kappaB pathway	1	0.028578
p75NTR signals via NF-kB	1	0.032599
Nef-mediates down modulation of cell surface receptors by recruiting them to clathrin adapters	1	0.040594
Antigen Presentation: Folding, assembly and peptide loading of class I MHC	1	0.04655
Biological pathway for Late lactation	No. of genes in the dataset	P-value (adjusted)
Insulin Pathway	7	0.000979
Internalization of ErbB1	7	0.000979
Urokinase-type plasminogen activator (uPA) and uPAR-mediated signaling	7	0.000979
PDGFR-beta signaling pathway	7	0.000979
EGF receptor (ErbB1) signaling pathway	7	0.000979
Class I PI3K signaling events	7	0.000979
Arf6 signaling events	7	0.000979
mTOR signaling pathway	7	0.000979
Signaling events mediated by focal adhesion kinase	7	0.000979
Arf6 downstream pathway	7	0.000979
S1P1 pathway	7	0.000979
ErbB1 downstream signaling	7	0.000979
Arf6 trafficking events	7	0.000979
Class I PI3K signaling events mediated by Akt	7	0.000979
EGFR-dependent Endothelin signaling events	7	0.000984
IGF1 pathway	7	0.000994
GMCSF-mediated signaling events	7	0.000999
IL5-mediated signaling events	7	0.000999
Signaling events mediated by Hepatocyte Growth Factor Receptor (c-Met)	7	0.001004
PDGF receptor signaling network	7	0.001004
Nectin adhesion pathway	7	0.001014
IL3-mediated signaling events	7	0.001014
Signaling events mediated by VEGFR1 and VEGFR2	7	0.001019
IFN-gamma pathway	7	0.001019
Glypican 1 network	7	0.001034
PAR1-mediated thrombin signaling events	7	0.001034
Syndecan-1-mediated signaling events	7	0.001039
Thrombin/protease-activated receptor (PAR) pathway	7	0.001039
Plasma membrane estrogen receptor signaling	7	0.001044
VEGF and VEGFR signaling network	7	0.001059
Alpha9 beta1 integrin signaling events	7	0.001065
Endothelins	7	0.001075
LKB1 signaling events	7	0.00108
ErbB receptor signaling network	7	0.001096
Sphingosine 1-phosphate (S1P) pathway	7	0.001096
TRAIL signaling pathway	7	0.00119
Glypican pathway	7	0.001248
Proteoglycan syndecan-mediated signaling events	7	0.00129
Beta1 integrin cell surface interactions	7	0.001327
Integrin family cell surface interactions	7	0.001504
AP-1 transcription factor network	4	0.012163
Integrin-linked kinase signaling	4	0.014573
CDC42 signaling events	4	0.023857
Regulation of CDC42 activity	4	0.025275
Osteopontin-mediated events	3	1.03e-05
Integrins in angiogenesis	3	0.000115
Validated transcriptional targets of AP1 family members Fra1 and Fra2	3	0.001017
Immune System	3	0.043882
Beta3 integrin cell surface interactions	2	0.001984
FGF signaling pathway	2	0.002468
IL23-mediated signaling events	2	0.004622
RIG-I/MDA5 mediated induction of IFN-alpha/beta pathways	2	0.00476
Syndecan-2-mediated signaling events	2	0.006246
Interferon Signaling	2	0.009967
IL12-mediated signaling events	2	0.012662
TCR signaling in na&#xef;ve CD8+ T cells	2	0.01637
Innate Immune System	2	0.032489
Epithelial-to-mesenchymal transition	2	0.033149
Cytokine Signaling in Immune system	2	0.035841
Diabetes pathways	2	0.044048
Posttranslational regulation of adherens junction stability and dissassembly	2	0.049755
Nef mediated downregulation of MHC class I complex cell surface expression	1	0.014227
Endosomal/Vacuolar pathway	1	0.014227
Dissolution of Fibrin Clot	1	0.015796
PERK regulated gene expression	1	0.017363
TAK1 activates NFkB by phosphorylation and activation of IKKs complex	1	0.017363
NF-kB is activated and signals survival	1	0.020491
Viral dsRNA:TLR3:TRIF Complex Activates RIP1	1	0.020491
TRAF6 mediated NF-kB activation	1	0.020491
Atypical NF-kappaB pathway	1	0.022052
p75NTR signals via NF-kB	1	0.025166
Beta5 beta6 beta7 and beta8 integrin cell surface interactions	1	0.02672
Nef-mediates down modulation of cell surface receptors by recruiting them to clathrin adapters	1	0.031368
Antigen Presentation: Folding, assembly and peptide loading of class I MHC	1	0.035995
The role of Nef in HIV-1 replication and disease pathogenesis	1	0.042135
Golgi Associated Vesicle Biogenesis	1	0.042135
Negative regulators of RIG-I/MDA5 signaling	1	0.043665
Beta2 integrin cell surface interactions	1	0.043665
Downstream TCR signaling	1	0.04976

## Sheet: Table S4
Supplementary Table S4								Enriched biological functions for DEGs between Early and Mid lactation using DAVID software
Differentially expressed genes between Early and Mid lactation stage with log fold change ≥ 2.0
		logFC	logCPM	F	Pvalue (adjusted)	FDR		Category	Term	Count	%	PValue	Genes	List Total	Pop Hits	Pop Total	Fold Enrichment	Bonferroni	Benjamini	FDR
ENSBTAG00000016127	ELP	-5.76628	4.41102	6.38178e+22	3.28454e-14	2.54464e-12		GOTERM_BP_DIRECT	GO:0006954~inflammatory response	18	8.65385	6.91436e-10	PTGER2, CCL2, OLR1, PTGS2, ELF3, PTGS1, F2RL1, CCL8, CXCL11, CCL4, CCL24, CCL22, CCL20, MEFV, PPBP, REL, ITGB6, IL17F	165	215	13824	7.01429	7.10105e-07	7.10105e-07	1.09616e-06
ENSBTAG00000017020	S100G	-5.1667	3.97632	4.59219e+22	6.48148e-10	3.71898e-08		GOTERM_BP_DIRECT	GO:0070098~chemokine-mediated signaling pathway	8	3.84615	7.70772e-07	CCL24, CCL22, CCL2, CCL20, PPBP, CCL8, CXCL11, CCL4	165	44	13824	15.2331	0.00079127	0.000395713	0.00122193
ENSBTAG00000005162	STX19	-4.54349	2.70836	2.91364e+22	0.00110908	0.0220729		GOTERM_BP_DIRECT	GO:0071347~cellular response to interleukin-1	8	3.84615	1.22777e-06	CCL24, CCL22, IL6, CCL2, CCL20, PTGS2, CCL8, CCL4	165	47	13824	14.2607	0.00126013	0.000420219	0.00194641
ENSBTAG00000003920	TGM1	-4.15381	5.90784	2.38527e+16	2.77442e-19	5.2413e-17		GOTERM_BP_DIRECT	GO:0048247~lymphocyte chemotaxis	6	2.88462	4.94479e-06	CCL24, CCL22, CCL2, CCL20, CCL8, CCL4	165	22	13824	22.8496	0.00506544	0.00126877	0.00783886
ENSBTAG00000031497	FGFBP1	-4.05619	5.77152	9.93096e+22	8.11229e-27	1.00229e-23		GOTERM_BP_DIRECT	GO:0030593~neutrophil chemotaxis	7	3.36538	1.82647e-05	CCL24, CCL22, CCL2, CCL20, PPBP, CCL8, CCL4	165	47	13824	12.4781	0.0185832	0.00374458	0.0289518
ENSBTAG00000003837	RSPO1	-4.04387	2.29399	3.1975e+22	0.0160949	0.0202913		GOTERM_BP_DIRECT	GO:0002548~monocyte chemotaxis	6	2.88462	2.08508e-05	CCL24, CCL22, CCL2, CCL20, CCL8, CCL4	165	29	13824	17.3342	0.0211864	0.00356264	0.0330504
ENSBTAG00000008102	CRTAC1	-3.87186	2.35139	2.9095e+22	0.0150228	0.0192559		GOTERM_BP_DIRECT	GO:0006955~immune response	12	5.76923	5.12487e-05	CSF3, CCL24, CSF2, CCL2, TNF, CXCR5, PPBP, TNFSF15, IL1B, TNFAIP3, CXCL11, IL1A	165	215	13824	4.67619	0.0512726	0.00749091	0.0812155
ENSBTAG00000005330	KRTDAP	-3.85502	2.161	1.92624e+22	0.0307216	0.0328326		GOTERM_BP_DIRECT	GO:0042127~regulation of cell proliferation	10	4.80769	6.02873e-05	PTGER2, PPBP, PTGS2, ERBB3, PTGS1, NFKBIA, JAG1, TFAP2C, CXCL11, PLAU	165	146	13824	5.73848	0.060039	0.00770974	0.0955329
ENSBTAG00000012393	AGT	-3.81348	4.12259	3.94226e+22	6.30852e-09	3.24124e-07		GOTERM_BP_DIRECT	GO:0071356~cellular response to tumor necrosis factor	7	3.36538	6.18271e-05	CCL24, CCL22, IL6, CCL2, CCL20, CCL8, CCL4	165	58	13824	10.1116	0.0615244	0.00703054	0.0979717
ENSBTAG00000010991	TTR	-3.77459	2.91362	2.381e+22	0.000855512	0.0177454		GOTERM_BP_DIRECT	GO:0071346~cellular response to interferon-gamma	6	2.88462	6.19e-05	CCL24, CCL22, CCL2, CCL20, CCL8, CCL4	165	36	13824	13.9636	0.0615947	0.00633717	0.0980872
ENSBTAG00000006991	ADH6	-3.68952	2.6013	1.86905e+16	0.00566435	0.0482683		GOTERM_BP_DIRECT	GO:0070374~positive regulation of ERK1 and ERK2 cascade	9	4.32692	0.000157674	CCL24, CCL22, ALOX15, CCL2, CCL20, CTGF, F2RL1, CCL8, CCL4	165	130	13824	5.80028	0.149511	0.0146143	0.249673
ENSBTAG00000020643	BARX2	-3.65582	2.82408	2.31155e+22	0.00177839	0.0331126		GOTERM_BP_DIRECT	GO:0043547~positive regulation of GTPase activity	9	4.32692	0.000302937	CCL24, CAV2, CCL22, CDC42EP1, CCL2, CCL20, CCL8, CCL4, THY1	165	143	13824	5.27298	0.267406	0.025597	0.479178
ENSBTAG00000000120	USP43	-3.54749	2.9551	2.23028e+22	0.000978684	0.0198969		GOTERM_BP_DIRECT	GO:0030838~positive regulation of actin filament polymerization	5	2.40385	0.000750565	CSF3, CCL24, ALOX15, CDC42EP1, BAIAP2L1	165	35	13824	11.9688	0.537505	0.0575919	1.18329
ENSBTAG00000001292	LF	-3.40564	8.60025	1.67898e+16	4.13745e-19	6.9597e-17		GOTERM_BP_DIRECT	GO:0045944~positive regulation of transcription from RNA polymerase II promoter	17	8.17308	0.00146818	CSF3, IL6, TNF, EDN1, F2RL1, NFKBIA, NR4A1, JAG1, WWTR1, NRIP1, EPCAM, INHBA, REL, IL17F, TCF4, IL1A, CYR61	165	580	13824	2.45567	0.778852	0.102175	2.30234
ENSBTAG00000013854	CALML5	-3.26282	3.47379	2.31427e+22	5.26371e-05	0.001464		GOTERM_BP_DIRECT	GO:0050729~positive regulation of inflammatory response	5	2.40385	0.00150446	CCL24, CCL2, TNF, CCL8, CCL4	165	42	13824	9.97403	0.786953	0.0979476	2.3586
ENSBTAG00000039035	HSPA6	-3.24918	5.88645	1.51431e+17	3.38527e-20	7.76998e-18		GOTERM_BP_DIRECT	GO:0030198~extracellular matrix organization	6	2.88462	0.0015316	TNF, BGN, ELF3, SPINT1, VWA1, CYR61	165	71	13824	7.08015	0.792819	0.0937002	2.40068
ENSBTAG00000009585	CDH16	-3.17194	3.24239	2.05728e+22	0.000358723	0.00833479		GOTERM_BP_DIRECT	GO:0048661~positive regulation of smooth muscle cell proliferation	4	1.92308	0.00186341	IL6, TNF, EDN1, NR4A3	165	21	13824	15.9584	0.852733	0.106561	2.9136
ENSBTAG00000021306	CHRDL2	-3.13059	2.46716	7.24206e+16	0.0209219	0.0247625		GOTERM_BP_DIRECT	GO:0030335~positive regulation of cell migration	7	3.36538	0.00404076	DAB2, F2RL1, EDN1, RHOD, GRB7, PLAU, CYR61	165	127	13824	4.6179	0.984365	0.206272	6.21727
ENSBTAG00000015416	PEBP4	-3.11262	2.74525	1.93573e+22	0.00645384	0.0478999		GOTERM_BP_DIRECT	GO:0031663~lipopolysaccharide-mediated signaling pathway	4	1.92308	0.00431946	CCL2, TNF, NFKBIA, LBP	165	28	13824	11.9688	0.988271	0.208625	6.63244
ENSBTAG00000017077	CTSL2	-3.10271	6.25663	2.18085e+17	2.23509e-20	5.38152e-18		GOTERM_BP_DIRECT	GO:0000122~negative regulation of transcription from RNA polymerase II promoter	13	6.25	0.00434051	CAV1, BARX2, TNF, REL, EFNA1, PKIG, EDN1, WWC1, PAX5, NR4A3, TCF4, WWTR1, NRIP1	165	420	13824	2.59325	0.988523	0.200181	6.66373
ENSBTAG00000006474	EPCAM	-3.07501	6.52987	8170733311524570	9.39147e-19	1.39785e-16		GOTERM_BP_DIRECT	GO:0098911~regulation of ventricular cardiac muscle cell action potential	3	1.44231	0.0047678	CAV1, DSG2, DSP	165	9	13824	27.9273	0.992615	0.208421	7.29672
ENSBTAG00000019368	IGFBP7	-3.05685	2.52936	1.15609e+16	0.017944	0.0220564		GOTERM_BP_DIRECT	GO:0016337~single organismal cell-cell adhesion	5	2.40385	0.00555876	PDPN, PKP3, CDH1, CRNN, THY1	165	60	13824	6.98182	0.996736	0.229116	8.45786
ENSBTAG00000015345	BNIPL	-3.02492	3.26046	1.95091e+22	0.000471783	0.0106298		GOTERM_BP_DIRECT	GO:0098869~cellular oxidant detoxification	4	1.92308	0.00577491	PTGS2, FAM213A, PTGS1, AAED1	165	31	13824	10.8106	0.997389	0.227876	8.7728
ENSBTAG00000002065	TFAP2C	-3.02485	3.08825	1.87388e+22	0.00131446	0.0255192		GOTERM_BP_DIRECT	GO:0032495~response to muramyl dipeptide	3	1.44231	0.00591348	NFKBIA, JAG1, TNFAIP3	165	10	13824	25.1345	0.997737	0.224152	8.97417
ENSBTAG00000000434	CRYAB	-2.94359	7.689	1.83113e+16	3.74848e-19	6.529e-17		GOTERM_BP_DIRECT	GO:0008360~regulation of cell shape	6	2.88462	0.00823993	CCL24, EPB41L3, HPN, CDC42EP1, CCL2, FN1	165	105	13824	4.78753	0.999796	0.288157	12.2933
ENSBTAG00000009844	CYR61	-2.90265	4.81331	1.24769e+16	6.3737e-11	4.09769e-09		GOTERM_BP_DIRECT	GO:0002690~positive regulation of leukocyte chemotaxis	3	1.44231	0.00853917	PPBP, F2RL1, CXCL11	165	12	13824	20.9455	0.99985	0.287336	12.7119
ENSBTAG00000013339	NEBL	-2.85299	2.50326	2.05586e+16	0.0261281	0.0292871		GOTERM_BP_DIRECT	GO:0001558~regulation of cell growth	4	1.92308	0.00878565	EPB41L3, CTGF, IGFBP7, CYR61	165	36	13824	9.30909	0.999884	0.285132	13.0553
ENSBTAG00000020244	EFNA1	-2.83313	4.25033	8.73227e+16	2.49936e-07	1.03685e-05		GOTERM_BP_DIRECT	GO:0034446~substrate adhesion-dependent cell spreading	4	1.92308	0.00947884	EFNA1, FERMT2, FN1, PARVA	165	37	13824	9.05749	0.999943	0.294839	14.0142
ENSBTAG00000005250	BGN	-2.79804	3.42632	1.87163e+22	0.000325436	0.00759732		GOTERM_BP_DIRECT	GO:0030216~keratinocyte differentiation	4	1.92308	0.0109586	IRF6, ST14, TGM1, DSP	165	39	13824	8.59301	0.999988	0.323098	16.0283
ENSBTAG00000019554	FBP2	-2.78851	2.9959	9.37527e+16	0.00365341	0.0409953		GOTERM_BP_DIRECT	GO:0001666~response to hypoxia	5	2.40385	0.0110235	CAV1, CRYAB, CLDN3, EDN1, PLAU	165	73	13824	5.73848	0.999989	0.315773	16.1155
ENSBTAG00000045530	SCARNA2	-2.77866	2.47898	1.79995e+22	0.0315125	0.0334593		GOTERM_BP_DIRECT	GO:0019221~cytokine-mediated signaling pathway	6	2.88462	0.0115128	IL6, BGN, EREG, F3, IL1B, IL1A	165	114	13824	4.40957	0.999993	0.318609	16.771
ENSBTAG00000021276	TFF3	-2.76783	3.6058	4.48847e+16	0.000108782	0.00283005		GOTERM_BP_DIRECT	GO:0048041~focal adhesion assembly	3	1.44231	0.0115922	FERMT2, RHOD, THY1	165	14	13824	17.9532	0.999994	0.312169	16.8771
ENSBTAG00000016864	LBP	-2.76559	3.59169	1.98757e+22	0.00012113	0.00312485		GOTERM_BP_DIRECT	GO:0032755~positive regulation of interleukin-6 production	4	1.92308	0.0117457	IL6, TNF, LBP, IL1A	165	40	13824	8.37818	0.999995	0.307679	17.0815
ENSBTAG00000003829	HPN	-2.76303	3.66417	1.08795e+17	7.28964e-05	0.00198038		GOTERM_BP_DIRECT	GO:0045840~positive regulation of mitotic nuclear division	3	1.44231	0.0150513	EREG, EDN1, IL1A	165	16	13824	15.7091	1	0.367512	21.3708
ENSBTAG00000017869	CAV1	-2.73649	3.21395	1.68935e+22	0.00136345	0.0263041		GOTERM_BP_DIRECT	GO:0032496~response to lipopolysaccharide	5	2.40385	0.0169998	PTGER2, PPBP, NFKBIA, CXCL11, S100A14	165	83	13824	5.0471	1	0.395354	23.801
ENSBTAG00000016973	PRSS8	-2.73397	4.52947	1.94048e+16	1.81461e-08	8.75542e-07		GOTERM_BP_DIRECT	GO:0045087~innate immune response	8	3.84615	0.0186811	IL6, REL, F2RL1, JCHAIN, PGLYRP1, LBP, CLEC4D, PTX3	165	227	13824	2.95266	1	0.416068	25.841
ENSBTAG00000008788	SLC13A2	-2.73211	2.86875	8537568014002480	0.00737819	0.0107922		GOTERM_BP_DIRECT	GO:0006953~acute-phase response	3	1.44231	0.0188958	IL6, LBP, FN1	165	18	13824	13.9636	1	0.411103	26.0978
ENSBTAG00000002555	PDZK1IP1	-2.71606	2.98395	1.69284e+16	0.00454622	0.042879		GOTERM_BP_DIRECT	GO:0046330~positive regulation of JNK cascade	4	1.92308	0.0191986	CTGF, F2RL1, IL1B, IL1A	165	48	13824	6.98182	1	0.407802	26.4587
ENSBTAG00000008756	ELF3	-2.69709	4.61884	6.46618e+16	7.66288e-09	3.91253e-07		GOTERM_BP_DIRECT	GO:0018149~peptide cross-linking	3	1.44231	0.0231057	TGM1, DSP, FN1	165	20	13824	12.5673	1	0.459678	30.9681
ENSBTAG00000001880	VGLL1	-2.69549	2.89285	2.60632e+16	0.00715568	0.0105326		GOTERM_BP_DIRECT	GO:0001660~fever generation	2	0.961538	0.023587	IL1B, IL1A	165	2	13824	83.7818	1	0.458196	31.5052
ENSBTAG00000009080	ITGB6	-2.69319	3.51826	1.85087e+22	0.000259045	0.00617059		GOTERM_BP_DIRECT	GO:0031622~positive regulation of fever generation	2	0.961538	0.023587	TNF, PTGS2	165	2	13824	83.7818	1	0.458196	31.5052
ENSBTAG00000006716	PTGS1	-2.67866	2.39804	1.18762e+16	0.0470686	0.044477		GOTERM_BP_DIRECT	GO:0019371~cyclooxygenase pathway	2	0.961538	0.023587	PTGS2, PTGS1	165	2	13824	83.7818	1	0.458196	31.5052
ENSBTAG00000048098	PKP3	-2.66354	3.53762	7793477208282720	0.000254777	0.00608665		GOTERM_BP_DIRECT	GO:2001238~positive regulation of extrinsic apoptotic signaling pathway	3	1.44231	0.0253417	CAV1, TNFRSF12A, AGT	165	21	13824	11.9688	1	0.474267	33.4309
ENSBTAG00000000182	SPINT2	-2.65781	7.29296	1.04624e+23	7.64492e-27	1.00229e-23		GOTERM_BP_DIRECT	GO:0048278~vesicle docking	3	1.44231	0.0253417	CAV2, STX19, STX11	165	21	13824	11.9688	1	0.474267	33.4309
ENSBTAG00000021923	DSG2	-2.65505	3.13158	4.73853e+17	0.00259486	0.0453896		GOTERM_BP_DIRECT	GO:0007156~homophilic cell adhesion via plasma membrane adhesion molecules	5	2.40385	0.0282545	PCDH1, CDH16, DSG2, CDH1, NECTIN4	165	97	13824	4.31865	1	0.50383	36.5157
ENSBTAG00000001927	ATP6V1C2	-2.65102	3.92717	3.52176e+16	1.57139e-05	0.000486654		GOTERM_BP_DIRECT	GO:0006959~humoral immune response	4	1.92308	0.0287385	CD83, IL6, TNF, JCHAIN	165	56	13824	5.98442	1	0.501643	37.0152
ENSBTAG00000019540	CRNN	-2.6418	2.52996	6.78867e+16	0.0319158	0.0336982		GOTERM_BP_DIRECT	GO:0033138~positive regulation of peptidyl-serine phosphorylation	4	1.92308	0.0314499	CSF3, CAV1, IL6, TNF	165	58	13824	5.77806	1	0.525674	39.7456
ENSBTAG00000003089	RHPN2	-2.62088	3.75386	2.01481e+22	6.91807e-05	0.00188569		GOTERM_BP_DIRECT	GO:0086091~regulation of heart rate by cardiac conduction	3	1.44231	0.0351057	CAV1, DSG2, DSP	165	25	13824	10.0538	1	0.557622	43.2518
ENSBTAG00000016267	SERPING1	-2.61026	4.10945	1.10588e+18	4.05135e-06	0.000138383		GOTERM_BP_DIRECT	GO:0045218~zonula adherens maintenance	2	0.961538	0.0351722	CAMSAP3, KIFC3	165	3	13824	55.8545	1	0.550402	43.3138
ENSBTAG00000010693	LMO7	-2.58678	3.12483	6.47589e+16	0.00319997	0.0544238		GOTERM_BP_DIRECT	GO:0060672~epithelial cell morphogenesis involved in placental branching	2	0.961538	0.0351722	SPINT2, ST14	165	3	13824	55.8545	1	0.550402	43.3138
ENSBTAG00000020749	AAED1	-2.56619	2.49637	5.2976e+16	0.0397349	0.0394242		GOTERM_BP_DIRECT	GO:0010574~regulation of vascular endothelial growth factor production	2	0.961538	0.0351722	IL6, CCL2	165	3	13824	55.8545	1	0.550402	43.3138
ENSBTAG00000024091	MALL	-2.56342	3.94009	1.48609e+17	2.21784e-05	0.000668319		GOTERM_BP_DIRECT	GO:0002820~negative regulation of adaptive immune response	2	0.961538	0.0351722	ALOX15, SAMSN1	165	3	13824	55.8545	1	0.550402	43.3138
ENSBTAG00000040432	CLDN3	-2.55455	6.1087	7911165201709360	9.74297e-19	1.43742e-16		GOTERM_BP_DIRECT	GO:0034140~negative regulation of toll-like receptor 3 signaling pathway	2	0.961538	0.0351722	F2RL1, TNFAIP3	165	3	13824	55.8545	1	0.550402	43.3138
ENSBTAG00000021007	FOLR1	-2.55003	3.5988	1.78399e+22	0.000265642	0.00631548		GOTERM_BP_DIRECT	GO:0019065~receptor-mediated endocytosis of virus by host cell	2	0.961538	0.0351722	CAV2, CAV1	165	3	13824	55.8545	1	0.550402	43.3138
ENSBTAG00000019712	ST14	-2.5428	4.89936	1.2174e+16	6.49637e-10	3.71898e-08		GOTERM_BP_DIRECT	GO:1903598~positive regulation of gap junction assembly	2	0.961538	0.0351722	CAV1, AGT	165	3	13824	55.8545	1	0.550402	43.3138
ENSBTAG00000013880	WWC1	-2.53841	3.97655	1.50123e+16	1.89065e-05	0.000575371		GOTERM_BP_DIRECT	GO:0071376~cellular response to corticotropin-releasing hormone stimulus	2	0.961538	0.0351722	NR4A1, NR4A3	165	3	13824	55.8545	1	0.550402	43.3138
ENSBTAG00000001112	SMOX	-2.4984	3.42045	2.71748e+16	0.000917649	0.0188512		GOTERM_BP_DIRECT	GO:0050830~defense response to Gram-positive bacterium	4	1.92308	0.0372604	TNF, LYZ, PGLYRP1, LBP	165	62	13824	5.40528	1	0.563835	45.2278
ENSBTAG00000011236	STX11	-2.49255	7.08912	1.48541e+16	4.75646e-19	7.85818e-17		GOTERM_BP_DIRECT	GO:0097192~extrinsic apoptotic signaling pathway in absence of ligand	3	1.44231	0.0377405	ERBB3, BCL2A1, IL1A	165	26	13824	9.66713	1	0.560941	45.6593
ENSBTAG00000004903	KRT15	-2.48278	6.63007	7.73307e+22	1.07843e-26	1.01866e-23		GOTERM_BP_DIRECT	GO:0002934~desmosome organization	2	0.961538	0.0466209	DSG2, DSP	165	4	13824	41.8909	1	0.632358	53.0873
ENSBTAG00000002066	MYL7	-2.48014	3.26692	3.4407e+16	0.00216216	0.0389871		GOTERM_BP_DIRECT	GO:0007267~cell-cell signaling	4	1.92308	0.046929	EREG, CTGF, CCL8, CYR61	165	68	13824	4.92834	1	0.627408	53.327
ENSBTAG00000020600	RHOD	-2.47514	2.54231	5.99711e+16	0.0390959	0.039042		GOTERM_BP_DIRECT	GO:0007155~cell adhesion	6	2.88462	0.0552816	OLR1, CTGF, IGFBP7, CYR61, FN1, PARVA	165	173	13824	2.90573	1	0.681831	59.4062
ENSBTAG00000021377	S100A14	-2.46791	5.70354	3.94078e+16	3.34247e-16	2.88027e-14		GOTERM_BP_DIRECT	GO:0060664~epithelial cell proliferation involved in salivary gland morphogenesis	2	0.961538	0.0579345	IL6, TNF	165	5	13824	33.5127	1	0.692318	61.1762
ENSBTAG00000002849	IRF6	-2.46284	4.39275	2.7362e+22	7.06835e-07	2.75542e-05		GOTERM_BP_DIRECT	GO:0060056~mammary gland involution	2	0.961538	0.0579345	CAV1, ELF3	165	5	13824	33.5127	1	0.692318	61.1762
ENSBTAG00000031194	PHLDA2	-2.44657	3.02518	1.06537e+16	0.00708868	0.0104874		GOTERM_BP_DIRECT	GO:0050869~negative regulation of B cell activation	2	0.961538	0.0579345	TNFAIP3, SAMSN1	165	5	13824	33.5127	1	0.692318	61.1762
ENSBTAG00000004086	SPINT1	-2.44084	4.53571	5.15014e+16	1.8512e-07	7.893e-06		GOTERM_BP_DIRECT	GO:0016338~calcium-independent cell-cell adhesion via plasma membrane cell-adhesion molecules	2	0.961538	0.0579345	CLDN4, CLDN3	165	5	13824	33.5127	1	0.692318	61.1762
ENSBTAG00000047908	METAZOA_SRP	-2.43574	2.66258	1.45197e+17	0.0281096	0.0307914		GOTERM_BP_DIRECT	GO:0070836~caveola assembly	2	0.961538	0.0579345	CAV2, CAV1	165	5	13824	33.5127	1	0.692318	61.1762
ENSBTAG00000011779	MAL2	-2.43393	4.4872	2.84664e+22	3.31293e-07	1.35378e-05		GOTERM_BP_DIRECT	GO:2000347~positive regulation of hepatocyte proliferation	2	0.961538	0.0579345	HPN, TNFAIP3	165	5	13824	33.5127	1	0.692318	61.1762
ENSBTAG00000033140	LRRC3B	-2.41527	2.59868	1.41241e+22	0.0358136	0.0366631		GOTERM_BP_DIRECT	GO:0008217~regulation of blood pressure	3	1.44231	0.0612845	PTGS2, PTGS1, EDN1	165	34	13824	7.39251	1	0.706383	63.308
ENSBTAG00000007485	GRHL1	-2.41312	3.6082	1.65585e+22	0.000432153	0.00979081		GOTERM_BP_DIRECT	GO:0090002~establishment of protein localization to plasma membrane	3	1.44231	0.0645063	TNF, PKP3, CDH1	165	35	13824	7.1813	1	0.718655	65.2544
ENSBTAG00000017877	NECTIN4	-2.40876	2.56608	2.00554e+16	0.0400981	0.0396832		GOTERM_BP_DIRECT	GO:0042060~wound healing	3	1.44231	0.067784	ALOX15, TFF3, FN1	165	36	13824	6.98182	1	0.730356	67.1349
ENSBTAG00000020934	SHF	-2.40545	3.74176	1.47968e+16	0.000196366	0.00482256		GOTERM_BP_DIRECT	GO:0050679~positive regulation of epithelial cell proliferation	3	1.44231	0.067784	IL6, OSR1, NR4A3	165	36	13824	6.98182	1	0.730356	67.1349
ENSBTAG00000026278	CLDN4	-2.40327	7.5162	9.65524e+22	8.37647e-27	1.00229e-23		GOTERM_BP_DIRECT	GO:0045639~positive regulation of myeloid cell differentiation	2	0.961538	0.0691147	CSF3, JAG1	165	6	13824	27.9273	1	0.731108	67.8708
ENSBTAG00000007814	WWTR1	-2.40158	3.11705	1.37345e+22	0.00537827	0.0445614		GOTERM_BP_DIRECT	GO:0034332~adherens junction organization	2	0.961538	0.0691147	DSP, CDH1	165	6	13824	27.9273	1	0.731108	67.8708
ENSBTAG00000019448	CLDN7	-2.38904	5.67535	8258630206784030	3.04585e-15	2.49343e-13		GOTERM_BP_DIRECT	GO:0086073~bundle of His cell-Purkinje myocyte adhesion involved in cell communication	2	0.961538	0.0691147	DSG2, DSP	165	6	13824	27.9273	1	0.731108	67.8708
ENSBTAG00000017442	CDO1	-2.37424	7.93076	9.73299e+16	5.59867e-20	1.24998e-17		GOTERM_BP_DIRECT	GO:0010756~positive regulation of plasminogen activation	2	0.961538	0.0691147	HPN, TNF	165	6	13824	27.9273	1	0.731108	67.8708
ENSBTAG00000000700	PARVA	-2.36852	3.60191	1.60596e+22	0.000536099	0.0119042		GOTERM_BP_DIRECT	GO:0034141~positive regulation of toll-like receptor 3 signaling pathway	2	0.961538	0.0691147	CAV1, F2RL1	165	6	13824	27.9273	1	0.731108	67.8708
ENSBTAG00000021082	TMEM125	-2.36513	3.50482	1.52913e+22	0.000931051	0.0190547		GOTERM_BP_DIRECT	GO:0006357~regulation of transcription from RNA polymerase II promoter	7	3.36538	0.0707418	INHBA, BARX2, MED30, ELF3, NFKBID, GRHL1, ETV3	165	244	13824	2.40358	1	0.733378	68.7496
ENSBTAG00000045584	CAV2	-2.35775	2.53308	1.39114e+22	0.0478951	0.0449936		GOTERM_BP_DIRECT	GO:0001525~angiogenesis	5	2.40385	0.0753061	CAV1, CTGF, EFNA1, THY1, FN1	165	134	13824	3.12619	1	0.750006	71.0963
ENSBTAG00000021294	VWA1	-2.35533	2.52932	1.39082e+22	0.0486091	0.0454778		GOTERM_BP_DIRECT	GO:0032691~negative regulation of interleukin-1 beta production	2	0.961538	0.080163	MEFV, TNFAIP3	165	7	13824	23.9377	1	0.76648	73.4114
ENSBTAG00000006367	CTGF	-2.34098	3.6172	9586453478498390	0.000549041	0.0121477		GOTERM_BP_DIRECT	GO:0055114~oxidation-reduction process	8	3.84615	0.0825923	ALOX15, PTGS2, FAM213A, FMO3, PTGS1, CDO1, CYB561, AAED1	165	316	13824	2.12106	1	0.771338	74.503
ENSBTAG00000001417	ACSM1	-2.34023	4.0109	1.99869e+22	4.29455e-05	0.00121509		GOTERM_BP_DIRECT	GO:0010628~positive regulation of gene expression	5	2.40385	0.0887256	CSF2, CAV1, HPN, ERBB3, FN1	165	142	13824	2.95006	1	0.790757	77.0753
ENSBTAG00000005776	ZNF185	-2.3343	2.71091	1.30806e+22	0.0286006	0.0312179		GOTERM_BP_DIRECT	GO:0031274~positive regulation of pseudopodium assembly	2	0.961538	0.0910809	CDC42EP1, F2RL1	165	8	13824	20.9455	1	0.794415	77.9968
ENSBTAG00000000561	OCLN	-2.32755	3.50134	1.49082e+22	0.00108973	0.0217582		GOTERM_BP_DIRECT	GO:0033622~integrin activation	2	0.961538	0.0910809	FERMT2, FN1	165	8	13824	20.9455	1	0.794415	77.9968
ENSBTAG00000015991	CDH1	-2.31328	5.13502	3.75495e+22	2.85555e-10	1.68987e-08		GOTERM_BP_DIRECT	GO:0046325~negative regulation of glucose import	2	0.961538	0.0910809	GRB10, TNF	165	8	13824	20.9455	1	0.794415	77.9968
ENSBTAG00000011356	CAMSAP3	-2.29973	2.67316	3.12003e+16	0.0342861	0.0354689		GOTERM_BP_DIRECT	GO:0030512~negative regulation of transforming growth factor beta receptor signaling pathway	3	1.44231	0.0921466	CAV2, CAV1, SKIL	165	43	13824	5.84524	1	0.793181	78.4022
ENSBTAG00000015106	DSP	-2.28489	3.33157	1.78493e+16	0.00290718	0.0499981		GOTERM_BP_DIRECT	GO:0000165~MAPK cascade	3	1.44231	0.0995147	CAV1, CCL2, EFNA1	165	45	13824	5.58545	1	0.814009	81.0197
ENSBTAG00000009145	SLC7A4	-2.27338	2.7679	4.71775e+16	0.0265961	0.0296628		GOTERM_BP_DIRECT	GO:0006919~activation of cysteine-type endopeptidase activity involved in apoptotic process	3	1.44231	0.0995147	TNF, F3, TNFSF15	165	45	13824	5.58545	1	0.814009	81.0197
ENSBTAG00000008113	OSR1	-2.2674	2.65463	9041410516273400	0.0383697	0.0385997
ENSBTAG00000014149	LCN2	-2.25899	4.39372	1.09476e+16	3.23618e-06	0.000113216		Category	Term	Count	%	PValue	Genes	List Total	Pop Hits	Pop Total	Fold Enrichment	Bonferroni	Benjamini	FDR
ENSBTAG00000014501	FERMT2	-2.2551	4.02234	1.90438e+22	6.38705e-05	0.00175262		GOTERM_CC_DIRECT	GO:0070062~extracellular exosome	65	31.25	1.29435e-12	TSPAN1, EFNA1, CLDN3, IGFBP7, PTGS1, PGLYRP1, BCAM, KIFC3, EPCAM, OGN, TTR, DAB2, MS4A1, IL1B, RAB25, LBP, VWA1, LAD1, CRYAB, CRTAC1, PEBP4, SPINT1, SERPING1, NECTIN4, FBP2, THY1, NEBL, ATP6V1C2, BGN, TACSTD2, KRT15, F3, ST14, DSP, TNFAIP3, WFDC2, MAL2, JCHAIN, CDH1, CRNN, PRSS8, FAM213A, AGT, PPL, KRT7, ITGB6, TGM1, HSPA6, CD22, TBC1D4, CALML5, FN1, TMPRSS2, HPN, S100A16, OLR1, BAIAP2L1, S100A14…	187	2162	15461	2.48573	1.88968e-10	1.88968e-10	1.53838e-09
ENSBTAG00000017366	GRB7	-2.24908	2.7144	1.23546e+22	0.03298	0.0345544		GOTERM_CC_DIRECT	GO:0005615~extracellular space	39	18.75	3.94701e-11	CSF3, CSF2, CCL2, TNF, ERBB3, IGFBP7, EDN1, TNFSF15, PLBD1, CCL8, CXCL11, CCL4, PRSS8, CCL24, OGN, TTR, CCL22, CCL20, IL17F, MS4A1, TFF3, IL1B, LBP, VWA1, PTX3, FGFBP1, IL1A, IL6, LYZ, SPINT1, SERPING1, INHBA, CHRDL2, EREG, PPBP, TACSTD2, F3, PLAU	187	950	15461	3.3942	5.76263e-09	2.88132e-09	4.69134e-08
ENSBTAG00000014555	CASS4	-2.24796	4.66833	1.13819e+16	2.39006e-07	9.93189e-06		GOTERM_CC_DIRECT	GO:0016328~lateral plasma membrane	6	2.88462	5.78323e-05	EPCAM, CLDN7, ERBB3, CLDN3, TACSTD2, CDH1	187	35	15461	14.1736	0.00840821	0.00281063	0.0687167
ENSBTAG00000008800	XKR8	-2.24491	4.21529	2.13695e+22	1.61179e-05	0.000497911		GOTERM_CC_DIRECT	GO:0016327~apicolateral plasma membrane	4	1.92308	0.000347948	CLDN7, OCLN, CLDN4, CLDN3	187	12	15461	27.5597	0.04954	0.012622	0.412782
ENSBTAG00000000981	KLHDC8B	-2.23689	2.58514	8702240935573440	0.0495241	0.045966		GOTERM_CC_DIRECT	GO:0005925~focal adhesion	13	6.25	0.000478084	CAV2, CAV1, DAB2, CDC42EP1, ZNF185, FERMT2, ITGB6, PDLIM1, CDH1, GRB7, PLAU, THY1, PARVA	187	318	15461	3.37997	0.0674356	0.0138664	0.566765
ENSBTAG00000009495	BCAM	-2.23553	2.93386	5.33227e+16	0.0164337	0.0205916		GOTERM_CC_DIRECT	GO:0009897~external side of plasma membrane	9	4.32692	0.000627629	CD83, IL6, TNF, CXCR5, PDPN, ICOS, ITGB6, MS4A1, THY1	187	157	15461	4.73957	0.0875871	0.015161	0.743445
ENSBTAG00000007181	KIFC3	-2.20778	2.65562	7543736936634520	0.0423516	0.0412416		GOTERM_CC_DIRECT	GO:0072562~blood microparticle	6	2.88462	0.0020869	ACSM1, AGT, JCHAIN, HSPA6, SERPING1, FN1	187	75	15461	6.61433	0.26288	0.0426365	2.45246
ENSBTAG00000021416	FAM213A	-2.19974	3.41377	1.3178e+22	0.00264585	0.0461502		GOTERM_CC_DIRECT	GO:0016324~apical plasma membrane	8	3.84615	0.00359224	EPCAM, OCLN, MAL2, ERBB3, S100G, JAG1, THY1, FN1	187	163	15461	4.05787	0.408688	0.0635661	4.18716
ENSBTAG00000020597	FMO3	-2.18402	2.90757	2.23971e+16	0.0201576	0.0241898		GOTERM_CC_DIRECT	GO:0016323~basolateral plasma membrane	6	2.88462	0.00716051	EPCAM, CLDN7, CDH16, ERBB3, DSP, S100G	187	100	15461	4.96075	0.649781	0.110039	8.18684
ENSBTAG00000002178	PPL	-2.18035	2.82277	1.16295e+22	0.0267712	0.0298039		GOTERM_CC_DIRECT	GO:0045121~membrane raft	6	2.88462	0.01058	CAV1, TNF, MALL, OLR1, MAL2, THY1	187	110	15461	4.50977	0.788369	0.143834	11.8757
ENSBTAG00000036349	CCDC160	-2.18031	3.2123	1.21365e+22	0.00667452	0.0100134		GOTERM_CC_DIRECT	GO:0005886~plasma membrane	40	19.2308	0.0116723	OCLN, CLDN4, TNFRSF12A, CLDN3, F2RL1, TNFSF15, NFKBIA, CDH1, BCAM, RHOV, FXYD6, EPCAM, PCDH1, MALL, CDC42EP1, STX19, ZNF185, CLEC4D, STX11, FGFBP1, TMPRSS2, HPN, S100A16, OLR1, CRYAB, BAIAP2L1, PDPN, STAP2, XKR8, SPINT1, S100A14, THY1, EPB41L3, CD83, ALOX15, DSG2, CDH16, F3, PKP3, GRB7	187	2261	15461	1.4627	0.819888	0.144299	13.0251
ENSBTAG00000021838	ESRP1	-2.17796	3.70979	5.66773e+16	0.000654227	0.0141312		GOTERM_CC_DIRECT	GO:0005667~transcription factor complex	7	3.36538	0.0129073	BARX2, NR4A1, PDLIM1, NR4A3, SKIL, WWTR1, TCF4	187	160	15461	3.61721	0.849942	0.146202	14.3081
ENSBTAG00000009132	TMPRSS2	-2.17693	3.12168	1.18519e+22	0.00958353	0.013388		GOTERM_CC_DIRECT	GO:0005923~bicellular tight junction	5	2.40385	0.0151321	EPCAM, CLDN7, OCLN, CLDN4, CLDN3	187	79	15461	5.23286	0.892059	0.157384	16.5758
ENSBTAG00000016291	RHOV	-2.17181	2.92969	1.15417e+22	0.0192326	0.0233481		GOTERM_CC_DIRECT	GO:0009986~cell surface	10	4.80769	0.0194139	EPCAM, HPN, BGN, DSG2, TNFRSF12A, F3, BCAM, LBP, FGFBP1, PLAU	187	332	15461	2.49034	0.942863	0.184905	20.7862
ENSBTAG00000006001	STAP2	-2.16666	4.27761	9654381215007410	1.67335e-05	0.000515632		GOTERM_CC_DIRECT	GO:0005578~proteinaceous extracellular matrix	7	3.36538	0.0212405	OGN, BGN, CTGF, TFF3, MMP13, CYR61, FN1	187	179	15461	3.23326	0.956479	0.188579	22.5223
ENSBTAG00000046391	GRAMD2A	-2.16587	3.20425	1.19865e+22	0.00718508	0.0105664		GOTERM_CC_DIRECT	GO:0030057~desmosome	3	1.44231	0.0215214	DSG2, PKP3, DSP	187	19	15461	13.0546	0.958265	0.180062	22.7862
ENSBTAG00000010284	ETNPPL	-2.15781	2.96583	1.14476e+22	0.017574	0.0216993		GOTERM_CC_DIRECT	GO:0005887~integral component of plasma membrane	17	8.17308	0.0388032	CAV2, GPR84, CAV1, HPN, PTGER2, TNF, TSPAN1, CLDN4, F2RL1, NECTIN4, SLC7A4, EPCAM, TACSTD2, ICOS, MS4A1, SLC13A2, SLC28A3	187	820	15461	1.71408	0.996905	0.28815	37.5244
ENSBTAG00000016165	KRT7	-2.15145	6.74998	6.5054e+22	1.31294e-26	1.05698e-23		GOTERM_CC_DIRECT	GO:0005576~extracellular region	12	5.76923	0.042009	LCN2, CCL24, INHBA, BGN, OLR1, IGFBP7, AGT, KRTDAP, ELP, PTX3, WFDC2, FN1	187	505	15461	1.96465	0.9981	0.293975	39.9566
ENSBTAG00000010444	ERBB3	-2.14958	3.43889	1.28498e+22	0.0028118	0.0486645		GOTERM_CC_DIRECT	GO:0031090~organelle membrane	3	1.44231	0.0763421	PTGS2, FMO3, PTGS1	187	38	15461	6.5273	0.999991	0.456774	61.089
ENSBTAG00000013320	TSPAN1	-2.14594	3.44831	5.8158e+16	0.00272965	0.0474434		GOTERM_CC_DIRECT	GO:0048471~perinuclear region of cytoplasm	9	4.32692	0.0770346	INHBA, CAV2, CAV1, TSPAN1, TP53BP2, RHPN2, WWC1, CDH1, S100A14	187	369	15461	2.01656	0.999992	0.443002	61.4343
ENSBTAG00000014354	FXYD6	-2.13745	4.80191	2.80002e+22	1.66443e-07	7.12138e-06		GOTERM_CC_DIRECT	GO:0005915~zonula adherens	2	0.961538	0.081248	CAMSAP3, KIFC3	187	7	15461	23.6226	0.999996	0.445195	63.4757
ENSBTAG00000019181	BAIAP2L1	-2.13693	3.45579	7.91879e+16	0.00272501	0.0473963		GOTERM_CC_DIRECT	GO:0005913~cell-cell adherens junction	4	1.92308	0.0993063	CDC42EP1, PKP3, CDH1, NECTIN4	187	92	15461	3.59475	1	0.500475	71.1522
ENSBTAG00000011182	PDLIM1	-2.13436	4.48592	1.36266e+16	3.78196e-06	0.000129904
ENSBTAG00000019432	ICAM2	-2.13424	8.32321	3.50821e+16	1.78844e-19	3.66019e-17		Category	Term	Count	%	PValue	Genes	List Total	Pop Hits	Pop Total	Fold Enrichment	Bonferroni	Benjamini	FDR
ENSBTAG00000020810	CYB561	-2.13029	2.72993	1.76163e+16	0.0391158	0.039042		GOTERM_MF_DIRECT	GO:0008009~chemokine activity	8	3.84615	2.02758e-07	CCL24, CCL22, CCL2, CCL20, PPBP, CCL8, CXCL11, CCL4	159	36	13095	18.3019	4.48085e-05	4.48085e-05	0.000258286
ENSBTAG00000034848	F2RL1	-2.1292	4.43431	1.62579e+16	6.15043e-06	0.00020113		GOTERM_MF_DIRECT	GO:0048020~CCR chemokine receptor binding	6	2.88462	5.35448e-06	CCL24, CCL22, CCL2, CCL20, CCL8, CCL4	159	22	13095	22.4614	0.00118264	0.000591496	0.00682068
ENSBTAG00000032288	GCK	-2.12128	5.718	1.45598e+16	2.37879e-13	1.77032e-11		GOTERM_MF_DIRECT	GO:0005125~cytokine activity	10	4.80769	2.41874e-05	CSF3, CSF2, INHBA, IL6, TNF, IL17F, EDN1, IL1B, IL1A	159	128	13095	6.43426	0.00533121	0.00178024	0.0308072
ENSBTAG00000038617	SH3D21	-2.11513	3.15084	1.1402e+22	0.0101634	0.0140939		GOTERM_MF_DIRECT	GO:0042802~identical protein binding	10	4.80769	3.69141e-05	ETNPPL, BNIPL, INHBA, TTR, CAV1, TNF, CLDN4, CLDN3, VWA1, GRB7	159	135	13095	6.10063	0.00812499	0.00203747	0.0470136
ENSBTAG00000017086	GRB10	-2.11232	2.65561	1.13351e+22	0.0498759	0.0461901		GOTERM_MF_DIRECT	GO:0005198~structural molecule activity	9	4.32692	0.000370606	CLDN7, CAV1, CLDN4, LAD1, CLDN3, KRT15, KRT7, KRT8, DSP	159	145	13095	5.11191	0.0786535	0.0162503	0.471078
ENSBTAG00000002635	PGLYRP1	-2.10718	2.99923	1.42485e+16	0.0176898	0.0218095		GOTERM_MF_DIRECT	GO:0008083~growth factor activity	6	2.88462	0.00175213	CSF3, OGN, CSF2, INHBA, IL6, EREG	159	72	13095	6.86321	0.32129	0.0625515	2.20918
ENSBTAG00000021425	LMAN1L	-2.09562	2.83752	1.57211e+16	0.0304006	0.0325887		GOTERM_MF_DIRECT	GO:0005178~integrin binding	4	1.92308	0.00452489	CTGF, ITGB6, CYR61, THY1	159	28	13095	11.7655	0.632955	0.133403	5.61349
ENSBTAG00000005603	CXCL11	-2.09523	2.72129	1.10501e+22	0.0427749	0.0414729		GOTERM_MF_DIRECT	GO:0008201~heparin binding	6	2.88462	0.00916038	OGN, CTGF, CCL8, CXCL11, CYR61, FN1	159	106	13095	4.6618	0.869159	0.22448	11.0619
ENSBTAG00000006643	C4ORF19	-2.08441	2.85337	1.08208e+22	0.0296547	0.0320268		GOTERM_MF_DIRECT	GO:0004867~serine-type endopeptidase inhibitor activity	5	2.40385	0.0194231	SPINT2, SPINT1, ELP, SERPING1, WFDC2	159	85	13095	4.84462	0.986895	0.382229	22.109
ENSBTAG00000030258	CDC42EP1	-2.08228	4.99343	2.97514e+22	3.46431e-08	1.61749e-06		GOTERM_MF_DIRECT	GO:0004666~prostaglandin-endoperoxide synthase activity	2	0.961538	0.0239867	PTGS2, PTGS1	159	2	13095	82.3585	0.995326	0.415248	26.6027
ENSBTAG00000004381	TACSTD2	-2.08008	5.38456	3.59955e+22	1.75662e-10	1.07049e-08		GOTERM_MF_DIRECT	GO:0001077~transcriptional activator activity, RNA polymerase II core promoter proximal region sequence-specific binding	7	3.36538	0.025585	ELF3, NR4A1, PAX5, NR4A3, TFAP2C, GRHL1, TCF4	159	187	13095	3.08294	0.996746	0.405905	28.1192
ENSBTAG00000012082	TNFRSF12A	-2.07808	4.0682	1.72781e+22	0.000130444	0.00334403		GOTERM_MF_DIRECT	GO:0004252~serine-type endopeptidase activity	6	2.88462	0.0369881	PRSS8, TMPRSS2, HPN, F3, ST14, PLAU	159	152	13095	3.25099	0.999759	0.500484	38.1288
ENSBTAG00000013928	WFDC2	-2.06441	6.20663	5.03124e+22	1.1186e-17	1.06069e-15		GOTERM_MF_DIRECT	GO:0005509~calcium ion binding	13	6.25	0.0436651	MYL7, PCDH1, S100A16, CDH16, DSG2, CRTAC1, S100G, CDH1, JAG1, CRNN, CALML5, S100A14, MMP13	159	571	13095	1.87506	0.999948	0.531866	43.3765
ENSBTAG00000014705	HES4	-2.06406	4.06198	1.08266e+16	0.000147352	0.00373073		GOTERM_MF_DIRECT	GO:0046982~protein heterodimerization activity	5	2.40385	0.045322	CAV2, CAV1, BCL2A1, NR4A1, TCF4	159	111	13095	3.70984	0.999965	0.519131	44.6135
ENSBTAG00000014204	S100A16	-2.05697	3.78118	1.02549e+16	0.000774007	0.0163026		GOTERM_MF_DIRECT	GO:0042803~protein homodimerization activity	7	3.36538	0.0551973	CAV2, S100A16, CRYAB, BCL2A1, NR4A1, NECTIN4, TCF4	159	225	13095	2.56226	0.999996	0.566796	51.4847
ENSBTAG00000018280	SLC28A3	-2.04989	4.46621	2.16656e+22	8.81737e-06	0.000282697		GOTERM_MF_DIRECT	GO:0003713~transcription coactivator activity	5	2.40385	0.0631212	ELF3, WWC1, PDLIM1, WWTR1, NRIP1	159	124	13095	3.32091	0.999999	0.593672	56.4203
ENSBTAG00000000836	KRT8	-2.04474	6.09493	2.10877e+16	3.31165e-16	2.86376e-14		GOTERM_MF_DIRECT	GO:0019901~protein kinase binding	4	1.92308	0.0723366	CAV2, CAV1, GRB7, THY1	159	80	13095	4.11792	1	0.623231	61.5765
ENSBTAG00000024663	LAD1	-2.03281	3.35212	1.84913e+16	0.0060374	0.0426784		GOTERM_MF_DIRECT	GO:0042834~peptidoglycan binding	2	0.961538	0.0814813	JCHAIN, PGLYRP1	159	7	13095	23.531	1	0.647789	66.132
ENSBTAG00000018914	RAB25	-2.02792	5.56416	3.75367e+22	2.33492e-11	1.57105e-09		GOTERM_MF_DIRECT	GO:0051213~dioxygenase activity	2	0.961538	0.0925697	PTGS2, PTGS1	159	8	13095	20.5896	1	0.676926	70.9867
ENSBTAG00000012518	PCDH1	-2.0278	3.05754	1.84575e+17	0.0177203	0.0218251		GOTERM_MF_DIRECT	GO:0016504~peptidase activator activity	2	0.961538	0.0925697	CAV1, FN1	159	8	13095	20.5896	1	0.676926	70.9867
ENSBTAG00000045861	TARM1	-2.02478	6.98772	2.13422e+17	2.29075e-20	5.462e-18		GOTERM_MF_DIRECT	GO:0004601~peroxidase activity	2	0.961538	0.0925697	PTGS2, PTGS1	159	8	13095	20.5896	1	0.676926	70.9867
ENSBTAG00000008597	SLC45A4	-2.02078	5.01695	2.87206e+22	5.4717e-08	2.48308e-06
ENSBTAG00000012781	TP53BP2	-2.01349	3.22107	2.07985e+17	0.0104998	0.014495		Category	Term	Count	%	PValue	Genes	List Total	Pop Hits	Pop Total	Fold Enrichment	Bonferroni	Benjamini	FDR
ENSBTAG00000011990	ALOX15	-2.01018	3.84972	1.34838e+16	0.000674967	0.0145281		KEGG_PATHWAY	bta04060:Cytokine-cytokine receptor interaction	17	8.17308	5.12438e-08	CSF3, CSF2, IL6, TNF, CCL2, TNFRSF12A, TNFSF15, CCL8, CXCL11, CCL4, CCL20, CXCR5, PPBP, IL1B, IL1A	99	238	7583	5.47114	8.45519e-06	8.45519e-06	6.22014e-05
ENSBTAG00000045661	METAZOA_SRP	-2.00537	4.64162	2.28579e+16	2.89326e-06	0.000102091		KEGG_PATHWAY	bta04668:TNF signaling pathway	11	5.28846	1.11076e-06	TRAF1, CSF2, IL6, CCL2, TNF, CCL20, PTGS2, EDN1, IL1B, NFKBIA, TNFAIP3	99	108	7583	7.80144	0.000183258	9.16334e-05	0.00134827
ENSBTAG00000008661	C11ORF52	-2.00386	3.54629	1.56988e+16	0.00299119	0.0513352		KEGG_PATHWAY	bta04064:NF-kappa B signaling pathway	10	4.80769	2.26797e-06	TRAF1, TNF, PTGS2, BCL2A1, IL1B, NFKBIA, LBP, TNFAIP3, CCL4, PLAU	99	91	7583	8.41714	0.000374145	0.000124731	0.0027529
ENSBTAG00000010431	LURAP1L	-2.00139	3.82892	1.2921e+16	0.000786027	0.0165133		KEGG_PATHWAY	bta04621:NOD-like receptor signaling pathway	7	3.36538	5.03138e-05	IL6, CCL2, TNF, MEFV, IL1B, NFKBIA, TNFAIP3	99	52	7583	10.311	0.00826761	0.00207334	0.0610554
ENSBTAG00000016462	TCF4	2.00468	3.14581	9470459475188510	0.0140114	0.0182452		KEGG_PATHWAY	bta04062:Chemokine signaling pathway	11	5.28846	0.000127655	CCL24, CCL22, CCL2, CCL20, CXCR5, PPBP, CCL8, NFKBIA, CXCL11, CCL4	99	185	7583	4.55435	0.0208441	0.00420402	0.154841
ENSBTAG00000005891	FCRL1	2.03485	2.75	1.05029e+22	0.0441658	0.0424527		KEGG_PATHWAY	bta04640:Hematopoietic cell lineage	8	3.84615	0.000173474	CSF3, CSF2, IL6, TNF, MS4A1, IL1B, CD22, IL1A	99	92	7583	6.66052	0.0282199	0.00475959	0.210365
ENSBTAG00000019123	MEFV	2.04454	8.37832	9.25533e+22	8.78962e-27	1.00229e-23		KEGG_PATHWAY	bta05323:Rheumatoid arthritis	8	3.84615	0.000212024	ATP6V1C2, CSF2, IL6, CCL2, TNF, CCL20, IL1B, IL1A	99	95	7583	6.45019	0.0343827	0.00498577	0.257058
ENSBTAG00000006282	POU2AF1	2.04508	3.81311	1.44028e+22	0.000691772	0.0148248		KEGG_PATHWAY	bta05202:Transcriptional misregulation in cancer	10	4.80769	0.000391007	TRAF1, TMPRSS2, CSF2, IL6, REL, BCL2A1, SPINT1, PAX5, NR4A3, PLAU	99	174	7583	4.40207	0.0624909	0.00803366	0.473585
ENSBTAG00000011887	CD22	2.05102	3.57025	3.47881e+16	0.00223619	0.0400574		KEGG_PATHWAY	bta04620:Toll-like receptor signaling pathway	8	3.84615	0.000393206	IL6, TNF, IL1B, NFKBIA, LBP, CXCL11, CCL4	99	105	7583	5.83588	0.0628311	0.00718426	0.476242
ENSBTAG00000026254	MED30	2.10383	4.60753	2.45099e+22	1.62953e-06	6.06359e-05		KEGG_PATHWAY	bta05164:Influenza A	9	4.32692	0.00171403	TMPRSS2, IL6, CCL2, TNF, HSPA6, IL1B, NFKBIA, IL1A	99	173	7583	3.98476	0.246524	0.027909	2.0608
ENSBTAG00000008096	EDN1	2.10473	4.69923	2.58318e+22	6.6885e-07	2.63664e-05		KEGG_PATHWAY	bta05133:Pertussis	6	2.88462	0.00308385	IL6, TNF, IL1B, SERPING1, CALML5, IL1A	99	77	7583	5.96852	0.399277	0.0452725	3.67966
ENSBTAG00000002163	PTGER2	2.1172	3.23144	7281386686338750	0.00744598	0.0108581		KEGG_PATHWAY	bta05132:Salmonella infection	6	2.88462	0.00426487	CSF2, IL6, IL1B, LBP, CCL4, IL1A	99	83	7583	5.53706	0.505995	0.0570739	5.05564
ENSBTAG00000000735	BCL2A1	2.12305	9.18441	1.6763e+17	3.0155e-20	6.98656e-18		KEGG_PATHWAY	bta05144:Malaria	5	2.40385	0.004732	CSF3, IL6, CCL2, TNF, IL1B	99	53	7583	7.22603	0.542799	0.0584262	5.59488
ENSBTAG00000005760	TBC1D4	2.12902	4.7466	1.09134e+16	3.26569e-07	1.3367e-05		KEGG_PATHWAY	bta05134:Legionellosis	5	2.40385	0.00613786	IL6, TNF, HSPA6, IL1B, NFKBIA	99	57	7583	6.71894	0.637912	0.0699919	7.20087
ENSBTAG00000027081	ATP10A	2.12988	3.03476	2.48451e+19	0.0148259	0.0191034		KEGG_PATHWAY	bta05160:Hepatitis C	7	3.36538	0.00733099	CLDN7, IL6, TNF, OCLN, CLDN4, CLDN3, NFKBIA	99	133	7583	4.03137	0.703014	0.0777491	8.54414
ENSBTAG00000015059	MMP13	2.13547	3.21788	1.17688e+22	0.00743935	0.0108581		KEGG_PATHWAY	bta04623:Cytosolic DNA-sensing pathway	5	2.40385	0.00779754	IL6, IL1B, NFKBIA, CCL4	99	61	7583	6.27836	0.725179	0.0775547	9.06452
ENSBTAG00000004154	SKIL	2.13913	5.97504	1.65155e+17	5.67999e-16	4.84357e-14		KEGG_PATHWAY	bta05162:Measles	7	3.36538	0.0093352	IL6, HSPA6, IL1B, NFKBIA, TNFAIP3, IL1A	99	140	7583	3.8298	0.78723	0.0870114	10.7605
ENSBTAG00000008462	FAM43A	2.1441	2.68095	1.15424e+22	0.0439519	0.0422968		KEGG_PATHWAY	bta05143:African trypanosomiasis	4	1.92308	0.0118344	IL6, TNF, F2RL1, IL1B	99	37	7583	8.28064	0.859749	0.103385	13.4551
ENSBTAG00000015386	REL	2.14791	5.42829	3.86169e+22	2.94087e-11	1.95202e-09		KEGG_PATHWAY	bta05321:Inflammatory bowel disease (IBD)	5	2.40385	0.0125478	IL6, TNF, IL17F, IL1B, IL1A	99	70	7583	5.47114	0.875505	0.103859	14.2105
ENSBTAG00000018527	HDGFRP3	2.14848	3.78373	1.52972e+22	0.000497087	0.0111488		KEGG_PATHWAY	bta05140:Leishmaniasis	5	2.40385	0.013168	TNF, PTGS2, IL1B, NFKBIA, IL1A	99	71	7583	5.39408	0.887765	0.103591	14.8623
ENSBTAG00000003012	TRAF1	2.15614	6.46049	5.91048e+22	3.01134e-22	8.12699e-20		KEGG_PATHWAY	bta04514:Cell adhesion molecules (CAMs)	7	3.36538	0.0144716	CLDN7, OCLN, CLDN4, CLDN3, ICOS, CD22, CDH1	99	154	7583	3.48163	0.909758	0.10822	16.2174
ENSBTAG00000013822	GAS2L3	2.19703	3.25145	1.24177e+22	0.00541772	0.0451272		KEGG_PATHWAY	bta05142:Chagas disease (American trypanosomiasis)	6	2.88462	0.0157827	IL6, CCL2, TNF, IL1B, NFKBIA	99	114	7583	4.03137	0.927554	0.112471	17.5603
ENSBTAG00000001864	NR4A3	2.22417	5.60829	4.4188e+22	2.92208e-13	2.16807e-11		KEGG_PATHWAY	bta05332:Graft-versus-host disease	4	1.92308	0.0166944	IL6, TNF, IL1B, IL1A	99	42	7583	7.29485	0.937827	0.113767	18.4825
ENSBTAG00000016683	NFKBIA	2.23104	11.2452	6285845824829550	1.26581e-18	1.7764e-16		KEGG_PATHWAY	bta04670:Leukocyte transendothelial migration	6	2.88462	0.0186758	MYL7, CLDN7, OCLN, CLDN4, CLDN3, THY1	99	119	7583	3.86198	0.955428	0.121562	20.4541
ENSBTAG00000001788	PDPN	2.23456	4.44512	2.20484e+16	2.45116e-06	8.76247e-05		KEGG_PATHWAY	bta05152:Tuberculosis	7	3.36538	0.0293949	IL6, TNF, IL1B, LBP, CALML5, IL1A	99	181	7583	2.96227	0.992722	0.178739	30.3825
ENSBTAG00000010256	TMEM170B	2.23721	3.40292	1.17269e+17	0.00244634	0.0433162		KEGG_PATHWAY	bta04530:Tight junction	6	2.88462	0.0319156	MYL7, CLDN7, EPB41L3, OCLN, CLDN4, CLDN3	99	137	7583	3.35457	0.995261	0.18604	32.5456
ENSBTAG00000015592	GPR84	2.27613	7.64076	5956830128699250	1.34568e-18	1.85982e-16		KEGG_PATHWAY	bta05168:Herpes simplex infection	7	3.36538	0.0360361	TRAF1, IL6, CCL2, TNF, IL1B, NFKBIA	99	190	7583	2.82196	0.997656	0.200914	35.9492
ENSBTAG00000000964	FCRL5	2.28726	3.26786	1.32692e+22	0.00384664	0.0437878		KEGG_PATHWAY	bta05146:Amoebiasis	5	2.40385	0.0566475	CSF2, IL6, TNF, IL1B, FN1	99	112	7583	3.41946	0.999934	0.290818	50.7298
ENSBTAG00000010349	IL1A	2.30594	6.47506	3.15142e+17	1.47003e-20	3.64671e-18		KEGG_PATHWAY	bta05020:Prion diseases	3	1.44231	0.0638239	IL6, IL1B, IL1A	99	32	7583	7.18087	0.999981	0.312877	55.0915
ENSBTAG00000021596	ICOS	2.32251	5.50256	4.4978e+22	4.12312e-13	3.01632e-11		KEGG_PATHWAY	bta05100:Bacterial invasion of epithelial cells	4	1.92308	0.0772554	CAV2, CAV1, CDH1, FN1	99	77	7583	3.97901	0.999998	0.357389	62.3168
ENSBTAG00000026275	CCL24	2.32925	4.61709	2.87812e+22	1.98454e-07	8.41768e-06		KEGG_PATHWAY	bta04380:Osteoclast differentiation	5	2.40385	0.0949797	IL6, TNF, IL1B, NFKBIA, IL1A	99	134	7583	2.85806	1	0.412091	70.2214
ENSBTAG00000008649	ETV3	2.33236	5.29229	2.08268e+16	1.70593e-11	1.15416e-09
ENSBTAG00000000507	NR4A1	2.34923	5.15476	6.54115e+17	1.30767e-10	8.15104e-09
ENSBTAG00000004580	MS4A1	2.35443	3.87879	2.78153e+16	0.000101326	0.00266432
ENSBTAG00000011197	IPMK	2.36505	4.2969	1.30928e+16	3.58127e-06	0.000123529
ENSBTAG00000047293	NRIP1	2.36896	5.12262	3.86535e+22	1.67616e-10	1.02912e-08
ENSBTAG00000031430	CD83	2.38119	8.65618	1.89218e+16	3.61114e-19	6.38029e-17
ENSBTAG00000032425	PPBP	2.38378	3.87871	1.29261e+17	8.74861e-05	0.0023456
ENSBTAG00000012817	JAG1	2.41561	3.84434	8800751003185160	9.47587e-05	0.00251859
ENSBTAG00000026779	LYZ	2.42289	9.64802	1.77939e+16	3.87277e-19	6.65114e-17
ENSBTAG00000017718	CCL22	2.4469	4.3021	1.59893e+16	1.92962e-06	7.03108e-05
ENSBTAG00000019627	THY1	2.47581	5.23884	4.36319e+22	5.59935e-12	3.87365e-10
ENSBTAG00000005947	PLAU	2.51402	10.1078	1.62876e+23	4.61946e-27	1.00229e-23
ENSBTAG00000007334	NFKBID	2.51739	7.3601	9.88776e+22	8.15264e-27	1.00229e-23
ENSBTAG00000000436	TNFAIP3	2.5409	8.56311	1.3301e+23	5.81725e-27	1.00229e-23
ENSBTAG00000046320	CXCR5	2.54188	2.96181	1.46176e+22	0.00741022	0.0108261
ENSBTAG00000043964	ARL5B	2.55476	4.18545	6.82316e+16	2.82365e-06	9.99224e-05
ENSBTAG00000020315	DENND5B	2.55625	2.69558	9.39411e+16	0.0203936	0.0242896
ENSBTAG00000019251	EPB41L3	2.5701	4.01518	5.54277e+16	1.16014e-05	0.000366219
ENSBTAG00000008732	ZC3H12C	2.71761	6.32671	7.87199e+22	1.0568e-26	1.01866e-23
ENSBTAG00000002623	SAMSN1	2.73743	9.24286	7216447528396900	1.08174e-18	1.56274e-16
ENSBTAG00000039347	CLEC4D	2.75084	5.38145	5.40169e+22	5.56567e-15	4.52607e-13
ENSBTAG00000015562	PLBD1	2.75934	3.84727	1.93522e+16	1.78999e-05	0.000547453
ENSBTAG00000010987	MAIL	2.8272	8.67799	5.59673e+16	1.05099e-19	2.26415e-17
ENSBTAG00000008300	FN1	2.94081	5.72488	6.86938e+22	2.08655e-20	5.12435e-18
ENSBTAG00000025257	CCL4	2.95522	10.7073	7768929951834930	9.94625e-19	1.44538e-16
ENSBTAG00000005275	PKIG	2.98179	2.66606	2.98319e+16	0.0113558	0.0154852
ENSBTAG00000002912	INHBA	3.06602	4.51361	3.93961e+22	1.73526e-09	9.59825e-08
ENSBTAG00000018531	JCHAIN	3.08768	4.0023	3.29678e+17	8.64555e-07	3.33322e-05
ENSBTAG00000025471	TNF	3.11988	8.0074	1.54607e+23	4.90167e-27	1.00229e-23
ENSBTAG00000021462	CSF3	3.14436	2.2671	5.90168e+17	0.043462	0.0419239
ENSBTAG00000016152	DAB2	3.15437	3.33776	2.48224e+17	0.000197937	0.0048466
ENSBTAG00000014127	PTGS2	3.16995	5.38993	6.48413e+22	1.0324e-17	9.86829e-16
ENSBTAG00000012498	PAX5	3.21365	3.14608	2.04039e+22	0.000599419	0.0131204
ENSBTAG00000016835	IL17F	3.21608	2.44724	3.64076e+16	0.0204134	0.0243012
ENSBTAG00000010273	EREG	3.28558	3.79921	1.09138e+17	2.78423e-06	9.86692e-05
ENSBTAG00000014113	CCL8	3.33739	9.02166	1.02489e+18	3.84052e-21	1.01419e-18
ENSBTAG00000007101	F3	3.44301	5.6935	8.16196e+22	9.82344e-24	2.74152e-21
ENSBTAG00000018069	TNFSF15	3.44706	3.97887	1.23575e+16	2.05838e-07	8.68588e-06
ENSBTAG00000021326	CCL20	3.46066	4.07438	3.45786e+22	6.12717e-08	2.76105e-06
ENSBTAG00000009012	PTX3	3.6902	8.15145	1.08262e+16	6.81761e-19	1.04646e-16
ENSBTAG00000002150	IL17	3.82599	2.3022	2.96921e+22	0.0193442	0.0234373
ENSBTAG00000019716	IL-8	3.87206	12.499	2.86043e+23	2.43346e-27	1.00229e-23
ENSBTAG00000004547	OLR1	3.93837	6.98821	1.87853e+16	3.641e-19	6.3871e-17
ENSBTAG00000037811	CCL2	4.00023	10.9945	3.10505e+16	2.05502e-19	4.1032e-17
ENSBTAG00000011824	OGN	4.09297	2.76815	1.74764e+17	0.00132471	0.0256831
ENSBTAG00000001321	IL1B	4.12275	10.4128	2.97536e+23	2.32676e-27	1.00229e-23
ENSBTAG00000014921	IL6	4.44916	3.50879	3.19852e+22	1.65008e-06	6.1215e-05
ENSBTAG00000001570	CSF2	5.69787	4.28124	5.86427e+22	6.65991e-13	4.76854e-11
ENSBTAG00000047307	IFNL3	7.25462	4.17542	3.41188e+22	4.13668e-13	3.01632e-11
Differentially expressed genes between Early and late lactation stage with log fold change ≥ 2.0								Enriched biological functions for DEGs between Early and Late lactation using DAVID software
		logFC	logCPM	F	Pvalue (adjusted)	FDR
ENSBTAG00000020661	ABCA1	2.41434	4.07173	2.0429e+22	1.44456e-05	0.00047328		Category	Term	Count	%	PValue	Genes	List Total	Pop Hits	Pop Total	Fold Enrichment	Bonferroni	Benjamini	FDR
ENSBTAG00000005923	ABTB2	2.14956	4.57187	8.31482e+16	1.21875e-06	4.78135e-05		GOTERM_BP_DIRECT	GO:0006954~inflammatory response	9	6.38298	2.35186e-05	GGT5, IL6, CCL22, CCL2, MEFV, PTGS2, CSF1, CXCR6, IL1B	103	124	10659	7.51104	0.0159351	0.0159351	0.035345
ENSBTAG00000046332	ACTA1	3.10847	5.81426	2.06281e+16	3.07257e-19	5.35171e-17		GOTERM_BP_DIRECT	GO:0006955~immune response	9	6.38298	0.000125931	CSF3, LIF, CSF2, IL6, CCL22, CCL20, CXCR5, TNFSF15, IL1B	103	157	10659	5.93229	0.0824206	0.0420964	0.189119
ENSBTAG00000007901	ADGRE1	2.21591	5.25455	3.95489e+16	1.12769e-10	6.77141e-09		GOTERM_BP_DIRECT	GO:0071376~cellular response to corticotropin-releasing hormone stimulus	3	2.12766	0.000537319	NR4A2, NR4A1, NR4A3	103	4	10659	77.6141	0.307251	0.115172	0.804605
ENSBTAG00000006991	ADH6	-2.20932	2.70245	1.11053e+16	0.042353	0.0466016		GOTERM_BP_DIRECT	GO:0043491~protein kinase B signaling	4	2.83688	0.00188509	TNF, CCL2, CD40, SESN2	103	26	10659	15.9208	0.724379	0.275434	2.7963
ENSBTAG00000012393	AGT	-2.72669	4.21585	2.44485e+22	1.42381e-06	5.51537e-05		GOTERM_BP_DIRECT	GO:0051384~response to glucocorticoid	3	2.12766	0.00312461	IL6, TNF, IL1RN	103	9	10659	34.4951	0.882045	0.347856	4.59503
ENSBTAG00000009125	ALDH1A3	3.44612	4.90448	5.04808e+22	2.78076e-14	2.09487e-12		GOTERM_BP_DIRECT	GO:0033138~positive regulation of peptidyl-serine phosphorylation	4	2.83688	0.0107749	CSF3, IL6, TNF, PPP1R15A	103	48	10659	8.62379	0.999388	0.70864	15.0269
ENSBTAG00000011337	ANKRD33B	2.70599	3.39788	1.60996e+17	0.000456272	0.01104		GOTERM_BP_DIRECT	GO:0032088~negative regulation of NF-kappaB transcription factor activity	4	2.83688	0.0127091	NFKBID, ZC3H12A, NFKBIA, TNFAIP3	103	51	10659	8.1165	0.999839	0.712919	17.4903
ENSBTAG00000038878	AOX4	6.03007	3.2237	8776676126920650	1.92263e-06	7.3206e-05		GOTERM_BP_DIRECT	GO:0019221~cytokine-mediated signaling pathway	3	2.12766	0.0139464	CCL2, EREG, SH2B2	103	19	10659	16.3398	0.999932	0.698522	19.031
ENSBTAG00000009212	APOA2	2.99652	2.32866	1.80062e+22	0.0397781	0.0447099		GOTERM_BP_DIRECT	GO:0048661~positive regulation of smooth muscle cell proliferation	3	2.12766	0.0139464	IL6, TNF, NR4A3	103	19	10659	16.3398	0.999932	0.698522	19.031
ENSBTAG00000013452	AQP9	2.08029	4.21046	1.86053e+16	4.25557e-05	0.00128869		GOTERM_BP_DIRECT	GO:0031663~lipopolysaccharide-mediated signaling pathway	3	2.12766	0.0169163	TNF, CCL2, NFKBIA	103	21	10659	14.7836	0.999991	0.726031	22.6202
ENSBTAG00000043964	ARL5B	2.50677	4.09078	2.18357e+22	7.01126e-06	0.000243894		GOTERM_BP_DIRECT	GO:0007155~cell adhesion	5	3.5461	0.0175299	RGMB, TNC, EFNB2, ITGA2, POSTN	103	104	10659	4.97526	0.999994	0.701179	23.3429
ENSBTAG00000026769	ASCL2	-2.41722	2.58185	6.19769e+16	0.0436839	0.0476391		GOTERM_BP_DIRECT	GO:0001666~response to hypoxia	4	2.83688	0.01795	PLAT, NR4A2, PLAU, DDIT4	103	58	10659	7.13693	0.999996	0.675236	23.8341
ENSBTAG00000020643	BARX2	-2.05359	2.95086	8.88776e+21	0.0273808	0.0342035		GOTERM_BP_DIRECT	GO:0031622~positive regulation of fever generation	2	1.41844	0.0190481	TNF, PTGS2	103	2	10659	103.485	0.999998	0.66533	25.1043
ENSBTAG00000011982	BATF3	2.38546	6.05691	4.70144e+22	5.47663e-20	1.21172e-17		GOTERM_BP_DIRECT	GO:0035987~endodermal cell differentiation	3	2.12766	0.0218242	INHBA, LAMB1, FN1	103	24	10659	12.9357	1	0.686297	28.2277
ENSBTAG00000000735	BCL2A1	2.31735	9.26828	2.07342e+17	2.21331e-20	5.32909e-18		GOTERM_BP_DIRECT	GO:0071347~cellular response to interleukin-1	3	2.12766	0.0253835	IL6, CCL2, ZC3H12A	103	26	10659	11.9406	1	0.714737	32.0546
ENSBTAG00000015345	BNIPL	-2.60769	3.30478	1.39531e+22	0.00166161	0.0343797		GOTERM_BP_DIRECT	GO:0046888~negative regulation of hormone secretion	2	1.41844	0.0284369	LIF, IL6	103	3	10659	68.9903	1	0.731148	35.1848
ENSBTAG00000013854	CALML5	-2.45573	3.55303	1.43837e+22	0.000715644	0.0165807		GOTERM_BP_DIRECT	GO:0010574~regulation of vascular endothelial growth factor production	2	1.41844	0.0284369	IL6, CCL2	103	3	10659	68.9903	1	0.731148	35.1848
ENSBTAG00000015865	CAPN14	2.47164	4.15987	2.22954e+22	4.75027e-06	0.000170558		GOTERM_BP_DIRECT	GO:0010628~positive regulation of gene expression	5	3.5461	0.0302026	CSF2, ACTA1, TNC, CSF1, FN1	103	123	10659	4.20673	1	0.72995	36.933
ENSBTAG00000006069	CAPS	-2.74243	4.32218	2.61793e+22	4.36946e-07	1.85978e-05		GOTERM_BP_DIRECT	GO:2000347~positive regulation of hepatocyte proliferation	2	1.41844	0.0377368	HPN, TNFAIP3	103	4	10659	51.7427	1	0.78679	43.9093
ENSBTAG00000037811	CCL2	3.78524	10.7093	1.18623e+16	5.77312e-19	8.48994e-17		GOTERM_BP_DIRECT	GO:0051023~regulation of immunoglobulin secretion	2	1.41844	0.0377368	TNF, CD40	103	4	10659	51.7427	1	0.78679	43.9093
ENSBTAG00000021326	CCL20	3.97697	4.40981	4.58806e+22	1.37068e-11	8.8122e-10		GOTERM_BP_DIRECT	GO:0001922~B-1 B cell homeostasis	2	1.41844	0.0377368	SH2B2, TNFAIP3	103	4	10659	51.7427	1	0.78679	43.9093
ENSBTAG00000017718	CCL22	2.3717	4.18784	6965141042197250	7.15862e-06	0.000248668		GOTERM_BP_DIRECT	GO:0014909~smooth muscle cell migration	2	1.41844	0.0377368	PLAT, PLAU	103	4	10659	51.7427	1	0.78679	43.9093
ENSBTAG00000025257	CCL4	2.8991	10.5788	3.05178e+16	1.96611e-19	3.71428e-17		GOTERM_BP_DIRECT	GO:0060664~epithelial cell proliferation involved in salivary gland morphogenesis	2	1.41844	0.0377368	IL6, TNF	103	4	10659	51.7427	1	0.78679	43.9093
ENSBTAG00000014113	CCL8	3.35771	8.95564	1.02022e+23	7.18833e-27	1.94643e-23		GOTERM_BP_DIRECT	GO:0051092~positive regulation of NF-kappaB transcription factor activity	4	2.83688	0.0411558	TRAF1, TNF, IL1RAP, CD40	103	80	10659	5.17427	1	0.797026	46.8314
ENSBTAG00000032122	CD19	2.00427	4.11252	2.21304e+16	0.000135597	0.00368378		GOTERM_BP_DIRECT	GO:0050869~negative regulation of B cell activation	2	1.41844	0.0469485	TNFAIP3, SAMSN1	103	5	10659	41.3942	1	0.822463	51.4602
ENSBTAG00000020736	CD40	2.69877	5.98388	7.35912e+16	7.20855e-20	1.55294e-17		GOTERM_BP_DIRECT	GO:0002740~negative regulation of cytokine secretion involved in immune response	2	1.41844	0.0469485	APOA2, TNF	103	5	10659	41.3942	1	0.822463	51.4602
ENSBTAG00000031430	CD83	2.26792	8.48748	6.04135e+22	1.30625e-26	1.94643e-23		GOTERM_BP_DIRECT	GO:0071356~cellular response to tumor necrosis factor	3	2.12766	0.0486188	IL6, CCL2, ZC3H12A	103	37	10659	8.39071	1	0.817691	52.7232
ENSBTAG00000017442	CDO1	-3.18238	7.83535	1.77409e+17	2.64381e-20	6.30381e-18		GOTERM_BP_DIRECT	GO:0006919~activation of cysteine-type endopeptidase activity involved in apoptotic process	3	2.12766	0.0486188	TNF, F3, TNFSF15	103	37	10659	8.39071	1	0.817691	52.7232
ENSBTAG00000021306	CHRDL2	-3.68975	2.46077	9.70814e+16	0.014168	0.02039		GOTERM_BP_DIRECT	GO:0045087~innate immune response	4	2.83688	0.0535345	CSF1, JCHAIN, CLEC4D, PTX3	103	89	10659	4.65103	1	0.832954	56.2648
ENSBTAG00000015113	CITED4	-2.00967	4.54754	7500967353472850	1.0354e-05	0.000347858		GOTERM_BP_DIRECT	GO:0051798~positive regulation of hair follicle development	2	1.41844	0.0560729	TNF, KRT17	103	6	10659	34.4951	1	0.833293	57.9951
ENSBTAG00000030424	CLEC1A	2.53284	6.51297	1.71555e+16	3.79102e-19	6.33359e-17		GOTERM_BP_DIRECT	GO:0034380~high-density lipoprotein particle assembly	2	1.41844	0.0560729	APOA2, ABCA1	103	6	10659	34.4951	1	0.833293	57.9951
ENSBTAG00000039347	CLEC4D	2.02437	4.76219	2.2599e+22	6.32058e-07	2.63097e-05		GOTERM_BP_DIRECT	GO:1900016~negative regulation of cytokine production involved in inflammatory response	2	1.41844	0.0560729	MEFV, ZC3H12A	103	6	10659	34.4951	1	0.833293	57.9951
ENSBTAG00000012918	CRISP3	3.77729	5.35034	6.67867e+22	3.61737e-21	8.97364e-19		GOTERM_BP_DIRECT	GO:0045944~positive regulation of transcription from RNA polymerase II promoter	9	6.38298	0.0629443	CSF3, LIF, INHBA, IL6, TNF, ZC3H12A, NFKBIA, CD40, NRIP1	103	445	10659	2.09296	1	0.854938	62.3638
ENSBTAG00000000283	CSF1	2.8791	9.49243	8.18864e+22	9.23569e-27	1.94643e-23		GOTERM_BP_DIRECT	GO:0050995~negative regulation of lipid catabolic process	2	1.41844	0.0651108	APOA2, TNF	103	7	10659	29.5673	1	0.852809	63.6507
ENSBTAG00000001570	CSF2	4.29207	3.18424	2.58277e+22	3.73124e-05	0.00114401		GOTERM_BP_DIRECT	GO:0045416~positive regulation of interleukin-8 biosynthetic process	2	1.41844	0.0651108	APOA2, TNF	103	7	10659	29.5673	1	0.852809	63.6507
ENSBTAG00000021462	CSF3	3.14712	2.2584	1.52386e+16	0.0434498	0.0474474		GOTERM_BP_DIRECT	GO:0032691~negative regulation of interleukin-1 beta production	2	1.41844	0.0651108	MEFV, TNFAIP3	103	7	10659	29.5673	1	0.852809	63.6507
ENSBTAG00000003845	CSRNP1	2.54848	7.77583	5.53804e+16	9.96766e-20	2.07454e-17		GOTERM_BP_DIRECT	GO:0048333~mesodermal cell differentiation	2	1.41844	0.074063	INHBA, ITGA2	103	8	10659	25.8714	1	0.877819	68.5452
ENSBTAG00000046320	CXCR5	2.88041	3.10793	2.31894e+17	0.00148407	0.0312853		GOTERM_BP_DIRECT	GO:0010744~positive regulation of macrophage derived foam cell differentiation	2	1.41844	0.074063	CSF2, CSF1	103	8	10659	25.8714	1	0.877819	68.5452
ENSBTAG00000015708	CXCR6	-2.63566	5.06147	3.6847e+16	5.57416e-11	3.39692e-09		GOTERM_BP_DIRECT	GO:0000122~negative regulation of transcription from RNA polymerase II promoter	7	4.96454	0.0823191	TNF, BARX2, PKIG, NR4A2, PAX5, NR4A3, NRIP1	103	316	10659	2.2924	1	0.895302	72.5071
ENSBTAG00000000163	DDIT4	2.98017	7.96658	8.71912e+22	8.59794e-27	1.94643e-23		GOTERM_BP_DIRECT	GO:0050870~positive regulation of T cell activation	2	1.41844	0.0829303	IL6, CCL2	103	9	10659	22.9968	1	0.888077	72.7811
ENSBTAG00000046144	DEFB7	2.63293	2.52838	8326338693023450	0.0314114	0.0376676		GOTERM_BP_DIRECT	GO:0045651~positive regulation of macrophage differentiation	2	1.41844	0.0829303	LIF, CSF1	103	9	10659	22.9968	1	0.888077	72.7811
ENSBTAG00000000737	DMXL2	2.82554	3.78117	2.14249e+22	1.81432e-05	0.000587062		GOTERM_BP_DIRECT	GO:0033700~phospholipid efflux	2	1.41844	0.0829303	APOA2, ABCA1	103	9	10659	22.9968	1	0.888077	72.7811
ENSBTAG00000014400	E2F2	-2.015	4.10827	8586210371900120	0.000212362	0.00556606		GOTERM_BP_DIRECT	GO:0010759~positive regulation of macrophage chemotaxis	2	1.41844	0.0829303	CCL2, CSF1	103	9	10659	22.9968	1	0.888077	72.7811
ENSBTAG00000012829	EBI3	2.05435	2.7851	6632020686069250	0.0375931	0.0428621		GOTERM_BP_DIRECT	GO:0032495~response to muramyl dipeptide	2	1.41844	0.0829303	NFKBIA, TNFAIP3	103	9	10659	22.9968	1	0.888077	72.7811
ENSBTAG00000008096	EDN1	2.93785	5.26825	1.05771e+16	2.26514e-15	1.83596e-13		GOTERM_BP_DIRECT	GO:0071803~positive regulation of podosome assembly	2	1.41844	0.0829303	CSF2, TNF	103	9	10659	22.9968	1	0.888077	72.7811
ENSBTAG00000016991	EFNB2	2.51282	2.71125	1.28041e+22	0.019908	0.0265862		GOTERM_BP_DIRECT	GO:0051897~positive regulation of protein kinase B signaling	3	2.12766	0.0912754	CSF3, TNF, F3	103	53	10659	5.85767	1	0.903162	76.2755
ENSBTAG00000016127	ELP	-5.88116	4.42641	5.48559e+22	1.28279e-13	9.34837e-12		GOTERM_BP_DIRECT	GO:0046697~decidualization	2	1.41844	0.0917135	LIF, PTGS2	103	10	10659	20.6971	1	0.896229	76.4469
ENSBTAG00000010273	EREG	2.84424	3.44665	6.84917e+16	0.000207927	0.00545565
ENSBTAG00000008649	ETV3	2.51762	5.36568	4.07178e+22	1.41636e-13	1.02609e-11		Category	Term	Count	%	PValue	Genes	List Total	Pop Hits	Pop Total	Fold Enrichment	Bonferroni	Benjamini	FDR
ENSBTAG00000007101	F3	4.27386	6.34963	2.42374e+16	2.55667e-19	4.68577e-17		GOTERM_CC_DIRECT	GO:0005615~extracellular space	26	18.4397	5.66753e-10	CSF3, CSF2, FMOD, TNF, CCL2, CSF1, TNC, TNFSF15, SELENBP1, FSTL1, TTR, CCL22, DMXL2, CCL20, AGT, GPX3, IL1B, LAMB1, PTX3, PLAT, IL6, IL1RN, CHRDL2, EREG, F3, PLAU	117	668	13162	4.37858	5.55418e-08	5.55418e-08	6.26665e-07
ENSBTAG00000011187	FAM13A	2.629	3.4676	1.63788e+22	0.000388388	0.00960567		GOTERM_CC_DIRECT	GO:0009897~external side of plasma membrane	10	7.0922	6.52634e-06	CD83, IL6, ADGRE1, TNF, CD19, CXCR5, PDPN, ITGA2, CD40, ABCA1	117	149	13162	7.55005	0.000639379	0.000319741	0.00721601
ENSBTAG00000021166	FAM71A	2.92624	4.24806	2.20146e+16	9.81876e-08	4.44654e-06		GOTERM_CC_DIRECT	GO:0070062~extracellular exosome	30	21.2766	0.00360979	CSF1, JCHAIN, MMP7, PLVAP, SELENBP1, FSTL1, SDC4, TTR, APOA2, KRT5, ALDH1A3, GPX3, TBC1D4, IL1B, LAMB1, FN1, PLAT, HPN, ACTA1, OLR1, IL1RN, CD40, PDZK1IP1, CD19, PYGM, KRT17, F3, SLC13A2, TNFAIP3, PLAU	117	1991	13162	1.69506	0.298405	0.111422	3.91972
ENSBTAG00000000660	FAM83D	2.13718	3.07391	8843195772565760	0.0120963	0.0178852		GOTERM_CC_DIRECT	GO:0072562~blood microparticle	4	2.83688	0.0212413	APOA2, ACTA1, JCHAIN, FN1	117	67	13162	6.71616	0.878041	0.409046	21.1322
ENSBTAG00000031497	FGFBP1	-2.35869	5.93655	4.15404e+22	5.35512e-17	4.6803e-15		GOTERM_CC_DIRECT	GO:0005576~extracellular region	8	5.67376	0.0328841	CSF3, LIF, INHBA, CRISP3, EDN1, INSL6, PLAU, FN1	117	345	13162	2.6086	0.962252	0.480746	30.9069
ENSBTAG00000020597	FMO3	-3.48013	2.82486	3.73983e+16	0.00323641	0.0412822		GOTERM_CC_DIRECT	GO:0005667~transcription factor complex	4	2.83688	0.0779322	E2F2, BARX2, NR4A1, NR4A3	117	113	13162	3.98215	0.999648	0.734258	59.2264
ENSBTAG00000014912	FMOD	2.34124	2.94184	1.16334e+22	0.0119579	0.0177232		GOTERM_CC_DIRECT	GO:0009986~cell surface	6	4.25532	0.0969491	PLAT, HPN, F3, PLVAP, SDC4, PLAU	117	276	13162	2.44556	0.999954	0.760133	67.6179
ENSBTAG00000008300	FN1	2.09365	4.99085	2.64588e+22	2.33606e-08	1.14058e-06
ENSBTAG00000006194	FOSL1	2.02531	3.61898	1.19067e+22	0.00183407	0.0372873		Category	Term	Count	%	PValue	Genes	List Total	Pop Hits	Pop Total	Fold Enrichment	Bonferroni	Benjamini	FDR
ENSBTAG00000022155	FSTL1	2.25959	3.26653	4.51671e+16	0.00391379	0.0422154		GOTERM_MF_DIRECT	GO:0001077~transcriptional activator activity, RNA polymerase II core promoter proximal region sequence-specific binding	6	4.25532	0.00889289	NR4A2, PAX5, NR4A1, TEAD1, NR4A3, NFKB2	84	161	10488	4.65306	0.654578	0.654578	9.73185
ENSBTAG00000014354	FXYD6	-2.34466	4.77187	2.65563e+22	6.39872e-08	2.95387e-06		GOTERM_MF_DIRECT	GO:0004879~RNA polymerase II transcription factor activity, ligand-activated sequence-specific DNA binding	3	2.12766	0.0107187	NR4A2, NR4A1, NR4A3	84	20	10488	18.7286	0.722631	0.473341	11.6196
ENSBTAG00000006948	GARNL3	-2.22177	2.91945	6514572006552170	0.0211803	0.0278462		GOTERM_MF_DIRECT	GO:0008430~selenium binding	2	1.41844	0.0157657	GPX3, SELENBP1	84	2	10488	124.857	0.84909	0.467598	16.652
ENSBTAG00000006608	GGT5	2.3099	6.91977	5.41984e+22	1.47833e-26	1.94643e-23		GOTERM_MF_DIRECT	GO:0000978~RNA polymerase II core promoter proximal region sequence-specific DNA binding	6	4.25532	0.0343553	BATF3, PAX5, TEAD1, NR4A3, NFKB2, FOSL1	84	228	10488	3.28571	0.984395	0.646559	33.015
ENSBTAG00000015592	GPR84	3.04546	8.21409	6.41302e+16	8.43282e-20	1.78536e-17		GOTERM_MF_DIRECT	GO:0003707~steroid hormone receptor activity	3	2.12766	0.0453299	NR4A2, NR4A1, NR4A3	84	43	10488	8.71096	0.995996	0.66848	41.2402
ENSBTAG00000043553	GPX3	2.36767	5.38641	3.44799e+16	1.05346e-12	7.30849e-11		GOTERM_MF_DIRECT	GO:0070324~thyroid hormone binding	2	1.41844	0.0465641	TTR, ALDH1A3	84	6	10488	41.619	0.996567	0.611598	42.1051
ENSBTAG00000003820	GRAMD1A	2.5564	5.50312	4.37449e+22	3.65116e-15	2.92081e-13		GOTERM_MF_DIRECT	GO:0016494~C-X-C chemokine receptor activity	2	1.41844	0.0541138	CXCR5, CXCR6	84	7	10488	35.6735	0.998667	0.611616	47.1473
ENSBTAG00000003840	GUCY1B3	2.35622	3.55388	1.4574e+22	0.000658197	0.0154096		GOTERM_MF_DIRECT	GO:0017127~cholesterol transporter activity	2	1.41844	0.0764101	APOA2, ABCA1	84	10	10488	24.9714	0.999922	0.693449	59.7908
ENSBTAG00000047707	HLA-DOB	2.49991	4.99738	6116813661360790	1.47259e-10	8.65199e-09		GOTERM_MF_DIRECT	GO:0031210~phosphatidylcholine binding	2	1.41844	0.090985	APOA2, JCHAIN	84	12	10488	20.8095	0.999988	0.716719	66.4923
ENSBTAG00000017715	HOMER2	-2.0673	4.72265	1.62358e+16	1.39012e-06	5.42768e-05
ENSBTAG00000003829	HPN	-2.42496	3.70665	1.12662e+17	0.000330539	0.00831733		Category	Term	Count	%	PValue	Genes	List Total	Pop Hits	Pop Total	Fold Enrichment	Bonferroni	Benjamini	FDR
ENSBTAG00000010303	ICAM1	2.63867	9.13117	1.4816e+16	4.48062e-19	7.05382e-17		KEGG_PATHWAY	oas04668:TNF signaling pathway	13	9.21986	1.91122e-10	TRAF1, LIF, CSF2, ICAM1, IL6, TNF, CCL20, PTGS2, CSF1, EDN1, IL1B, NFKBIA, TNFAIP3	71	110	7762	12.9201	2.75215e-08	2.75215e-08	2.26618e-07
ENSBTAG00000047307	IFNL3	8.94239	5.64803	1.95448e+16	2.58813e-11	1.62562e-09		KEGG_PATHWAY	oas04064:NF-kappa B signaling pathway	11	7.80142	6.60764e-09	TRAF1, ICAM1, TNF, PTGS2, BCL2A1, IL1B, NFKBIA, NFKB2, CD40, TNFAIP3, PLAU	71	91	7762	13.215	9.51499e-07	4.7575e-07	7.83486e-06
ENSBTAG00000001321	IL1B	4.20681	10.4056	3.88119e+16	1.49481e-19	3.0091e-17		KEGG_PATHWAY	oas04060:Cytokine-cytokine receptor interaction	13	9.21986	1.70466e-06	CSF3, LIF, CSF2, IL6, TNF, CCL20, CXCR5, CSF1, CXCR6, IL1RAP, TNFSF15, IL1B, CD40	71	247	7762	5.75389	0.000245442	8.18206e-05	0.00202125
ENSBTAG00000013205	IL1RAP	2.04153	5.82595	3.45395e+22	8.5474e-14	6.2849e-12		KEGG_PATHWAY	oas04640:Hematopoietic cell lineage	8	5.67376	1.2714e-05	CSF3, CSF2, IL6, TNF, CD19, CSF1, ITGA2, IL1B	71	88	7762	9.93854	0.00182915	0.000457601	0.0150743
ENSBTAG00000019665	IL1RN	2.27188	9.50706	5.8319e+22	1.35986e-26	1.94643e-23		KEGG_PATHWAY	oas05202:Transcriptional misregulation in cancer	10	7.0922	2.03142e-05	TRAF1, PLAT, CSF2, IL6, REL, BCL2A1, PAX5, NR4A3, CD40, PLAU	71	171	7762	6.39321	0.002921	0.000584885	0.0240845
ENSBTAG00000005766	IL4I1	2.71696	4.82444	7927155245857890	1.98911e-10	1.14673e-08		KEGG_PATHWAY	oas04621:NOD-like receptor signaling pathway	6	4.25532	9.65715e-05	IL6, TNF, MEFV, IL1B, NFKBIA, TNFAIP3	71	52	7762	12.6143	0.0138107	0.00231514	0.114448
ENSBTAG00000014921	IL6	3.62675	2.9401	2.07302e+22	0.000801271	0.0182376		KEGG_PATHWAY	oas05144:Malaria	6	4.25532	0.000115884	CSF3, ICAM1, IL6, TNF, IL1B, CD40	71	54	7762	12.1471	0.0165498	0.0023812	0.137321
ENSBTAG00000019716	IL-8	3.90479	12.4533	1.1804e+17	4.20661e-20	9.56574e-18		KEGG_PATHWAY	oas05222:Small cell lung cancer	7	4.96454	0.000131098	TRAF1, E2F2, PTGS2, ITGA2, NFKBIA, LAMB1, FN1	71	88	7762	8.69622	0.0187022	0.00235713	0.155336
ENSBTAG00000002912	INHBA	3.81781	5.05168	5.99478e+22	2.05574e-17	1.80957e-15		KEGG_PATHWAY	oas05323:Rheumatoid arthritis	7	4.96454	0.000311098	CSF2, ICAM1, IL6, TNF, CCL20, CSF1, IL1B	71	103	7762	7.42978	0.0438162	0.00496597	0.368255
ENSBTAG00000006651	INSL6	3.23506	2.6077	1.82728e+22	0.00937434	0.0146267		KEGG_PATHWAY	oas04151:PI3K-Akt signaling pathway	11	7.80142	0.00112966	CSF3, IL6, CD19, TNC, CSF1, ITGA2, NR4A1, RPS6, LAMB1, DDIT4, FN1	71	352	7762	3.41637	0.150208	0.0161446	1.33129
ENSBTAG00000019289	ITGA2	2.02067	3.41239	2.75485e+16	0.00465056	0.0427631		KEGG_PATHWAY	oas05134:Legionellosis	5	3.5461	0.00303198	IL6, TNF, IL1B, NFKBIA, NFKB2	71	67	7762	8.1585	0.354202	0.038972	3.53652
ENSBTAG00000018531	JCHAIN	2.23984	3.38963	1.25966e+17	0.00237701	0.0467763		KEGG_PATHWAY	oas05146:Amoebiasis	6	4.25532	0.00341343	CSF2, IL6, TNF, IL1B, LAMB1, FN1	71	113	7762	5.80481	0.388827	0.0402008	3.97323
ENSBTAG00000007583	KRT14	3.16465	2.63399	2.41635e+16	0.00922318	0.0144183		KEGG_PATHWAY	oas05166:HTLV-I infection	9	6.38298	0.00359411	CSF2, E2F2, ICAM1, IL6, TNF, NFKBIA, NFKB2, CD40, FOSL1	71	281	7762	3.50148	0.404578	0.0390986	4.17947
ENSBTAG00000006806	KRT17	2.87233	4.58158	2.41973e+16	1.83424e-09	9.87876e-08		KEGG_PATHWAY	oas05143:African trypanosomiasis	4	2.83688	0.00438252	ICAM1, IL6, TNF, IL1B	71	37	7762	11.8188	0.468722	0.0441712	5.07461
ENSBTAG00000038384	KRT5	2.18011	5.59889	1.46527e+16	4.70172e-13	3.34694e-11		KEGG_PATHWAY	oas04380:Osteoclast differentiation	6	4.25532	0.00473658	TNF, CSF1, IL1B, NFKBIA, NFKB2, FOSL1	71	122	7762	5.37659	0.495248	0.0445561	5.47411
ENSBTAG00000011412	LAMB1	2.06278	2.84711	1.5123e+18	0.0307228	0.0370621		KEGG_PATHWAY	oas04512:ECM-receptor interaction	5	3.5461	0.00865853	TNC, ITGA2, LAMB1, SDC4, FN1	71	90	7762	6.07355	0.714141	0.0752817	9.79756
ENSBTAG00000001292	LF	-2.63797	8.68662	1.08597e+16	6.38451e-19	8.87175e-17		KEGG_PATHWAY	oas05169:Epstein-Barr virus infection	7	4.96454	0.00927193	TRAF1, ICAM1, CD19, NFKBIA, NFKB2, CD40, TNFAIP3	71	201	7762	3.8073	0.738517	0.0758723	10.4571
ENSBTAG00000007424	LIF	2.66376	4.39512	2.83748e+22	1.11262e-07	5.00457e-06		KEGG_PATHWAY	oas04620:Toll-like receptor signaling pathway	5	3.5461	0.0146498	IL6, TNF, IL1B, NFKBIA, CD40	71	105	7762	5.2059	0.880589	0.111362	16.0536
ENSBTAG00000010987	MAIL	2.21824	8.08982	5.77346e+22	1.37556e-26	1.94643e-23		KEGG_PATHWAY	oas04931:Insulin resistance	5	3.5461	0.0181645	IL6, TNF, PYGM, TBC1D4, NFKBIA	71	112	7762	4.88053	0.92862	0.129714	19.5361
ENSBTAG00000030622	MANSC4	-2.15556	2.97886	7241004123745290	0.020075	0.0267366		KEGG_PATHWAY	oas05200:Pathways in cancer	9	6.38298	0.0253611	TRAF1, E2F2, IL6, PTGS2, ITGA2, NFKBIA, NFKB2, LAMB1, FN1	71	396	7762	2.48464	0.975254	0.168859	26.2577
ENSBTAG00000026254	MED30	2.52923	4.85474	3.31786e+22	9.32203e-10	5.12169e-08		KEGG_PATHWAY	oas05205:Proteoglycans in cancer	6	4.25532	0.0384468	TNF, ITGA2, RPS6, SDC4, PLAU, FN1	71	207	7762	3.16881	0.996467	0.235732	37.1783
ENSBTAG00000019123	MEFV	2.46189	8.64336	6.83345e+22	1.1351e-26	1.94643e-23		KEGG_PATHWAY	oas05140:Leishmaniasis	4	2.83688	0.0398477	TNF, PTGS2, IL1B, NFKBIA	71	84	7762	5.2059	0.997136	0.233684	38.255
ENSBTAG00000004594	MMP7	3.09426	2.39949	1.8268e+22	0.0272738	0.0340874		KEGG_PATHWAY	oas04062:Chemokine signaling pathway	5	3.5461	0.0692074	CCL22, CCL20, CXCR5, CXCR6, NFKBIA	71	172	7762	3.17802	0.999967	0.361748	57.2752
ENSBTAG00000002066	MYL7	-2.16001	3.30905	1.31502e+16	0.00598958	0.0101657		KEGG_PATHWAY	oas05142:Chagas disease (American trypanosomiasis)	4	2.83688	0.0833292	IL6, TNF, IL1B, NFKBIA	71	114	7762	3.83593	0.999996	0.406692	64.3587
ENSBTAG00000006017	NFKB2	2.0884	7.98553	9.70537e+16	5.2583e-20	1.17399e-17		KEGG_PATHWAY	oas05164:Influenza A	5	3.5461	0.086576	ICAM1, IL6, TNF, IL1B, NFKBIA	71	186	7762	2.93882	0.999998	0.406428	65.8271
ENSBTAG00000016683	NFKBIA	2.75828	11.6177	5.33285e+22	1.50585e-26	1.94643e-23		KEGG_PATHWAY	oas05206:MicroRNAs in cancer	5	3.5461	0.0878917	E2F2, PTGS2, TNC, PLAU, DDIT4	71	187	7762	2.9231	0.999998	0.399216	66.4062
ENSBTAG00000007334	NFKBID	3.98378	8.57918	1.22612e+23	5.82934e-27	1.94643e-23		KEGG_PATHWAY	oas04150:mTOR signaling pathway	3	2.12766	0.0960336	TNF, RPS6, DDIT4	71	58	7762	5.65469	1	0.416359	69.7946
ENSBTAG00000000507	NR4A1	3.15727	5.73236	6.24648e+22	7.61585e-23	2.0782e-20		KEGG_PATHWAY	oas04623:Cytosolic DNA-sensing pathway	3	2.12766	0.0988443	IL6, IL1B, NFKBIA	71	59	7762	5.55884	1	0.41448	70.8896
ENSBTAG00000003650	NR4A2	2.37665	4.95817	4.43194e+16	1.17925e-09	6.45013e-08		KEGG_PATHWAY	oas05332:Graft-versus-host disease	3	2.12766	0.0988443	IL6, TNF, IL1B	71	59	7762	5.55884	1	0.41448	70.8896
ENSBTAG00000001864	NR4A3	3.69183	6.76626	1.29621e+16	5.21816e-19	7.91066e-17
ENSBTAG00000047293	NRIP1	2.93094	5.4961	5.25697e+22	7.21051e-18	6.73319e-16		Annotation Cluster 1	Enrichment Score: 7.983130609700131
ENSBTAG00000004547	OLR1	3.79414	6.77125	1.41939e+17	3.40923e-20	7.89879e-18		Category	Term	Count	%	PValue	Genes	List Total	Pop Hits	Pop Total	Fold Enrichment	Bonferroni	Benjamini	FDR
ENSBTAG00000013536	P2RY11	-2.92768	2.48218	1.52548e+22	0.0306676	0.0370288		GOTERM_CC_DIRECT	GO:0005615~extracellular space	26	18.4397	5.66753e-10	CSF3, CSF2, FMOD, TNF, CCL2, CSF1, TNC, TNFSF15, SELENBP1, FSTL1, TTR, CCL22, DMXL2, CCL20, AGT, GPX3, IL1B, LAMB1, PTX3, PLAT, IL6, IL1RN, CHRDL2, EREG, F3, PLAU	117	668	13162	4.37858	5.55418e-08	5.55418e-08	6.26665e-07
ENSBTAG00000012498	PAX5	2.30752	2.6439	2.96314e+16	0.0360147	0.0415227		UP_KEYWORDS	Cytokine	10	7.0922	7.90611e-09	CSF3, CSF2, IL6, CCL22, TNF, CCL2, CCL20, CSF1, TNFSF15, IL1B	133	75	16570	16.6115	7.98517e-07	7.98517e-07	8.79171e-06
ENSBTAG00000001788	PDPN	2.21832	4.37227	2.13971e+22	4.31302e-06	0.00015577		UP_KEYWORDS	Secreted	16	11.3475	2.50756e-07	PLAT, CSF3, CSF2, IL6, TNF, CCL2, EDN1, IL1RN, INSL6, TTR, INHBA, CCL22, CCL20, AGT, IL1B, PLAU	133	369	16570	5.40212	2.53261e-05	8.44209e-06	0.000278844
ENSBTAG00000002555	PDZK1IP1	-2.37996	3.02285	9689252719050510	0.0104019	0.0159762
ENSBTAG00000010947	PHYHIPL	3.79354	2.14354	1.77274e+16	0.0332456	0.0392161		Annotation Cluster 2	Enrichment Score: 3.5133606867746203
ENSBTAG00000005275	PKIG	3.15946	2.72241	9492327450704650	0.00613288	0.010379		Category	Term	Count	%	PValue	Genes	List Total	Pop Hits	Pop Total	Fold Enrichment	Bonferroni	Benjamini	FDR
ENSBTAG00000001244	PLAT	3.6875	4.20962	5.29085e+16	1.8545e-09	9.96603e-08		UP_KEYWORDS	Cytokine	10	7.0922	7.90611e-09	CSF3, CSF2, IL6, CCL22, TNF, CCL2, CCL20, CSF1, TNFSF15, IL1B	133	75	16570	16.6115	7.98517e-07	7.98517e-07	8.79171e-06
ENSBTAG00000005947	PLAU	3.45064	10.8543	8.43894e+22	8.92408e-27	1.94643e-23		KEGG_PATHWAY	oas04060:Cytokine-cytokine receptor interaction	13	9.21986	1.70466e-06	CSF3, LIF, CSF2, IL6, TNF, CCL20, CXCR5, CSF1, CXCR6, IL1RAP, TNFSF15, IL1B, CD40	71	247	7762	5.75389	0.000245442	8.18206e-05	0.00202125
ENSBTAG00000009177	PLEKHA4	2.42625	3.25727	9502467239307750	0.00243592	0.0477445		KEGG_PATHWAY	oas04640:Hematopoietic cell lineage	8	5.67376	1.2714e-05	CSF3, CSF2, IL6, TNF, CD19, CSF1, ITGA2, IL1B	71	88	7762	9.93854	0.00182915	0.000457601	0.0150743
ENSBTAG00000005434	PLVAP	3.7227	2.32201	2.98442e+16	0.0187214	0.0253741		GOTERM_BP_DIRECT	GO:0006955~immune response	9	6.38298	0.000125931	CSF3, LIF, CSF2, IL6, CCL22, CCL20, CXCR5, TNFSF15, IL1B	103	157	10659	5.93229	0.0825362	0.0421567	0.189156
ENSBTAG00000012409	POSTN	3.53458	2.153	7.705e+18	0.0430526	0.0471601		KEGG_PATHWAY	oas05323:Rheumatoid arthritis	7	4.96454	0.000311098	CSF2, ICAM1, IL6, TNF, CCL20, CSF1, IL1B	71	103	7762	7.42978	0.0438162	0.00496597	0.368255
ENSBTAG00000032425	PPBP	2.96025	4.22447	2.96931e+22	1.04344e-07	4.71065e-06		INTERPRO	IPR009079:Four-helical cytokine-like, core	5	3.5461	0.0013565	CSF3, LIF, CSF2, IL6, CSF1	130	58	15550	10.3117	0.344371	0.19029	1.80736
ENSBTAG00000001294	PPP1R15A	2.25628	9.53102	7739239630122200	9.3936e-19	1.18306e-16		UP_KEYWORDS	Growth factor	5	3.5461	0.00287809	CSF3, INHBA, CSF2, IL6, CSF1	133	74	16570	8.418	0.252564	0.0565588	3.15427
ENSBTAG00000018332	PPTC7	2.0835	4.89521	1.08662e+16	8.11348e-08	3.71059e-06		INTERPRO	IPR012351:Four-helical cytokine, core	4	2.83688	0.0106901	CSF3, LIF, CSF2, IL6	130	55	15550	8.6993	0.964652	0.427125	13.4467
ENSBTAG00000011398	PRR7	2.54154	2.70459	1.09616e+17	0.0193697	0.02608		UP_SEQ_FEATURE	disulfide bond	7	4.96454	0.137594	CSF3, INHBA, CSF2, IL6, TNF, PTGS2, EDN1	11	123	320	1.65558	0.992441	0.992441	72.53
ENSBTAG00000014127	PTGS2	3.07015	5.23179	2.31791e+16	8.97246e-16	7.34515e-14		KEGG_PATHWAY	oas04630:Jak-STAT signaling pathway	4	2.83688	0.19071	CSF3, LIF, CSF2, IL6	71	167	7762	2.61854	1	0.524397	91.8648
ENSBTAG00000009012	PTX3	4.76207	9.06996	1.40666e+23	4.9844e-27	1.94643e-23
ENSBTAG00000009694	PUS10	2.15704	3.39234	1.6662e+16	0.00313476	0.049565		Annotation Cluster 3	Enrichment Score: 2.501929961771711
ENSBTAG00000001032	PYGM	2.34509	2.85567	2.54197e+16	0.0163508	0.0227512		Category	Term	Count	%	PValue	Genes	List Total	Pop Hits	Pop Total	Fold Enrichment	Bonferroni	Benjamini	FDR
ENSBTAG00000006561	RASGEF1B	2.90009	9.22697	8.42029e+22	8.94662e-27	1.94643e-23		UP_KEYWORDS	Secreted	16	11.3475	2.50756e-07	PLAT, CSF3, CSF2, IL6, TNF, CCL2, EDN1, IL1RN, INSL6, TTR, INHBA, CCL22, CCL20, AGT, IL1B, PLAU	133	369	16570	5.40212	2.53261e-05	8.44209e-06	0.000278844
ENSBTAG00000025088	RCVRN	3.29095	2.22302	2.15276e+22	0.042658	0.0468113		UP_KEYWORDS	Glycoprotein	9	6.38298	9.35095e-05	CSF3, TTR, INHBA, CSF2, IL6, TNF, PTGS2, AGT, SDC4	133	179	16570	6.26412	0.00940044	0.00235844	0.103935
ENSBTAG00000015386	REL	2.50598	5.63539	4.44783e+22	3.91439e-16	3.24775e-14		INTERPRO	IPR009079:Four-helical cytokine-like, core	5	3.5461	0.0013565	CSF3, LIF, CSF2, IL6, CSF1	130	58	15550	10.3117	0.344371	0.19029	1.80736
ENSBTAG00000011864	RGMB	2.12513	4.56736	2.21893e+22	1.58236e-06	6.10065e-05		UP_KEYWORDS	Growth factor	5	3.5461	0.00287809	CSF3, INHBA, CSF2, IL6, CSF1	133	74	16570	8.418	0.252564	0.0565588	3.15427
ENSBTAG00000019426	RNF175	2.55667	2.54496	1.34317e+22	0.0332627	0.0392174		UP_KEYWORDS	Disulfide bond	17	12.0567	0.00665188	PLAT, CSF3, CSF2, HPN, ADGRE1, IL6, TNF, PTGS2, EDN1, INSL6, INHBA, F3, AGT, CLEC4D, LAMB1, PLAU, FN1	133	1012	16570	2.09286	0.490377	0.106266	7.15297
ENSBTAG00000005315	RPS6	-2.10077	7.38103	4.67676e+22	1.74893e-26	2.0392e-23		UP_SEQ_FEATURE	disulfide bond	7	4.96454	0.137594	CSF3, INHBA, CSF2, IL6, TNF, PTGS2, EDN1	11	123	320	1.65558	0.992441	0.992441	72.53
ENSBTAG00000003837	RSPO1	-3.6323	2.32118	2.12765e+22	0.0264643	0.033296		UP_SEQ_FEATURE	glycosylation site:N-linked (GlcNAc...)	6	4.25532	0.295872	TTR, INHBA, CSF2, IL6, TNF, PTGS2	11	119	320	1.46677	0.999991	0.996936	95.3202
ENSBTAG00000013371	RUBCNL	2.76266	7.68075	1.01074e+16	6.92899e-19	9.37679e-17		UP_SEQ_FEATURE	signal peptide	6	4.25532	0.389296	TTR, INHBA, CSF2, IL6, PTGS2, EDN1	11	131	320	1.33241	1	0.995593	98.6491
ENSBTAG00000002623	SAMSN1	3.06693	9.4501	8.90925e+22	8.3891e-27	1.94643e-23
ENSBTAG00000015127	SDC4	2.54263	7.89741	6.99987e+22	1.10439e-26	1.94643e-23		Annotation Cluster 4	Enrichment Score: 2.0184774710527322
ENSBTAG00000008091	SELENBP1	-2.34088	7.10033	1.10104e+16	6.28499e-19	8.82017e-17		Category	Term	Count	%	PValue	Genes	List Total	Pop Hits	Pop Total	Fold Enrichment	Bonferroni	Benjamini	FDR
ENSBTAG00000046386	SERTM1	2.86511	2.42888	4.45264e+16	0.0324886	0.0386013		KEGG_PATHWAY	oas04668:TNF signaling pathway	13	9.21986	1.91122e-10	TRAF1, LIF, CSF2, ICAM1, IL6, TNF, CCL20, PTGS2, CSF1, EDN1, IL1B, NFKBIA, TNFAIP3	71	110	7762	12.9201	2.75215e-08	2.75215e-08	2.26618e-07
ENSBTAG00000002363	SESN2	2.14846	5.58186	3.46206e+22	1.18891e-12	8.20184e-11		KEGG_PATHWAY	oas04640:Hematopoietic cell lineage	8	5.67376	1.2714e-05	CSF3, CSF2, IL6, TNF, CD19, CSF1, ITGA2, IL1B	71	88	7762	9.93854	0.00182915	0.000457601	0.0150743
ENSBTAG00000009691	SH2B2	2.03618	3.97693	1.48102e+22	0.00025901	0.00668877		KEGG_PATHWAY	oas04621:NOD-like receptor signaling pathway	6	4.25532	9.65715e-05	IL6, TNF, MEFV, IL1B, NFKBIA, TNFAIP3	71	52	7762	12.6143	0.0138107	0.00231514	0.114448
ENSBTAG00000008788	SLC13A2	-2.48516	2.89881	7734672399244300	0.013334	0.0194228		KEGG_PATHWAY	oas05144:Malaria	6	4.25532	0.000115884	CSF3, ICAM1, IL6, TNF, IL1B, CD40	71	54	7762	12.1471	0.0165498	0.0023812	0.137321
ENSBTAG00000025826	SLC24A1	2.93258	2.53759	1.43779e+17	0.0196156	0.0263534		KEGG_PATHWAY	oas05323:Rheumatoid arthritis	7	4.96454	0.000311098	CSF2, ICAM1, IL6, TNF, CCL20, CSF1, IL1B	71	103	7762	7.42978	0.0438162	0.00496597	0.368255
ENSBTAG00000002942	SLC2A10	3.51091	3.18436	2.11034e+22	0.000193364	0.00509531		KEGG_PATHWAY	oas05134:Legionellosis	5	3.5461	0.00303198	IL6, TNF, IL1B, NFKBIA, NFKB2	71	67	7762	8.1585	0.354202	0.038972	3.53652
ENSBTAG00000016388	SLCO4A1	2.58963	4.45573	2.8177e+22	9.83131e-08	4.44654e-06		KEGG_PATHWAY	oas05146:Amoebiasis	6	4.25532	0.00341343	CSF2, IL6, TNF, IL1B, LAMB1, FN1	71	113	7762	5.80481	0.388827	0.0402008	3.97323
ENSBTAG00000014554	SNAI1	2.2563	4.30995	4.33462e+16	5.58792e-06	0.000198602		KEGG_PATHWAY	oas05166:HTLV-I infection	9	6.38298	0.00359411	CSF2, E2F2, ICAM1, IL6, TNF, NFKBIA, NFKB2, CD40, FOSL1	71	281	7762	3.50148	0.404578	0.0390986	4.17947
ENSBTAG00000020937	SNAPC1	2.06669	4.21298	9.77471e+17	4.58332e-05	0.00137775		KEGG_PATHWAY	oas05143:African trypanosomiasis	4	2.83688	0.00438252	ICAM1, IL6, TNF, IL1B	71	37	7762	11.8188	0.468722	0.0441712	5.07461
ENSBTAG00000011236	STX11	-2.1099	7.15	8368041739084980	8.5933e-19	1.13464e-16		KEGG_PATHWAY	oas04380:Osteoclast differentiation	6	4.25532	0.00473658	TNF, CSF1, IL1B, NFKBIA, NFKB2, FOSL1	71	122	7762	5.37659	0.495248	0.0445561	5.47411
ENSBTAG00000005162	STX19	-2.29184	2.83426	1.03921e+22	0.0243672	0.0312499		KEGG_PATHWAY	oas04620:Toll-like receptor signaling pathway	5	3.5461	0.0146498	IL6, TNF, IL1B, NFKBIA, CD40	71	105	7762	5.2059	0.880589	0.111362	16.0536
ENSBTAG00000005760	TBC1D4	2.22233	4.75007	2.6043e+22	9.41774e-08	4.28315e-06		KEGG_PATHWAY	oas04931:Insulin resistance	5	3.5461	0.0181645	IL6, TNF, PYGM, TBC1D4, NFKBIA	71	112	7762	4.88053	0.92862	0.129714	19.5361
ENSBTAG00000018951	TBC1D9	3.77456	8.24095	2.08164e+16	3.04089e-19	5.35171e-17		KEGG_PATHWAY	oas05140:Leishmaniasis	4	2.83688	0.0398477	TNF, PTGS2, IL1B, NFKBIA	71	84	7762	5.2059	0.997136	0.233684	38.255
ENSBTAG00000032657	TEAD1	2.15267	2.86887	1.01264e+22	0.0236425	0.0304636		GOTERM_BP_DIRECT	GO:0045944~positive regulation of transcription from RNA polymerase II promoter	9	6.38298	0.0629443	CSF3, LIF, INHBA, IL6, TNF, ZC3H12A, NFKBIA, CD40, NRIP1	103	445	10659	2.09296	1	0.915456	62.371
ENSBTAG00000021276	TFF3	-3.16754	3.58213	4.91543e+16	5.19198e-05	0.00154745		KEGG_PATHWAY	oas05142:Chagas disease (American trypanosomiasis)	4	2.83688	0.0833292	IL6, TNF, IL1B, NFKBIA	71	114	7762	3.83593	0.999996	0.406692	64.3587
ENSBTAG00000000575	TNC	2.67979	2.99676	8633650154005450	0.00428216	0.0475242		KEGG_PATHWAY	oas05164:Influenza A	5	3.5461	0.086576	ICAM1, IL6, TNF, IL1B, NFKBIA	71	186	7762	2.93882	0.999998	0.406428	65.8271
ENSBTAG00000025471	TNF	2.84665	7.68746	1.61699e+16	4.05555e-19	6.72975e-17		KEGG_PATHWAY	oas05332:Graft-versus-host disease	3	2.12766	0.0988443	IL6, TNF, IL1B	71	59	7762	5.55884	1	0.41448	70.8896
ENSBTAG00000000436	TNFAIP3	2.68554	8.6072	7.73415e+22	9.85686e-27	1.94643e-23		KEGG_PATHWAY	oas04623:Cytosolic DNA-sensing pathway	3	2.12766	0.0988443	IL6, IL1B, NFKBIA	71	59	7762	5.55884	1	0.41448	70.8896
ENSBTAG00000018069	TNFSF15	3.36985	3.86042	2.79667e+22	7.44041e-07	3.03536e-05		KEGG_PATHWAY	oas05162:Measles	4	2.83688	0.122006	IL6, IL1B, NFKBIA, TNFAIP3	71	135	7762	3.23923	1	0.464501	78.6223
ENSBTAG00000003012	TRAF1	2.41836	6.5964	1.49669e+17	3.20926e-20	7.50631e-18		KEGG_PATHWAY	oas05161:Hepatitis B	4	2.83688	0.142379	E2F2, IL6, TNF, NFKBIA	71	145	7762	3.01583	1	0.488405	83.8167
ENSBTAG00000010991	TTR	-2.24842	3.0288	1.03592e+22	0.0137303	0.0198822		KEGG_PATHWAY	oas05168:Herpes simplex infection	5	3.5461	0.143038	TRAF1, IL6, TNF, IL1B, NFKBIA	71	224	7762	2.44027	1	0.479918	83.9637
ENSBTAG00000017179	USP12	2.06686	5.38852	4.29674e+16	1.39071e-10	8.21019e-09		KEGG_PATHWAY	oas05321:Inflammatory bowel disease (IBD)	3	2.12766	0.14969	IL6, TNF, IL1B	71	76	7762	4.31542	1	0.48683	85.3789
ENSBTAG00000005128	VPREB3	2.90686	3.67683	2.09563e+22	2.99543e-05	0.000934749		KEGG_PATHWAY	oas05133:Pertussis	3	2.12766	0.171923	IL6, TNF, IL1B	71	83	7762	3.95147	1	0.51075	89.3208
ENSBTAG00000011316	ZC3H12A	2.82712	6.33203	1.72777e+19	1.43052e-22	3.81871e-20		KEGG_PATHWAY	oas05132:Salmonella infection	3	2.12766	0.181617	CSF2, IL6, IL1B	71	86	7762	3.81363	1	0.513991	90.7124
ENSBTAG00000008732	ZC3H12C	3.02159	6.50501	2.46133e+16	2.51222e-19	4.63891e-17		KEGG_PATHWAY	oas04010:MAPK signaling pathway	4	2.83688	0.403067	TNF, IL1B, NR4A1, NFKB2	71	254	7762	1.72164	1	0.801139	99.7797
								KEGG_PATHWAY	oas04932:Non-alcoholic fatty liver disease (NAFLD)	3	2.12766	0.412562	IL6, TNF, IL1B	71	156	7762	2.10238	1	0.804053	99.8178
								KEGG_PATHWAY	oas05152:Tuberculosis	3	2.12766	0.534205	IL6, TNF, IL1B	71	197	7762	1.66483	1	0.894099	99.9884
Differentially expressed genes between Mid and late lactation stage with log fold change ≥ 2.0
		logFC	logCPM	F	Pvalue (adjusted)	FDR		Enriched biological functions for DEGs between Mid and Late lactation using DAVID software
ENSBTAG00000011824	OGN	-3.76384	2.91689	1.11121e+17	0.00291883	0.0432563
ENSBTAG00000016835	IL17F	-3.52929	2.57272	3.88365e+16	0.0191366	0.0374185		Category	Term	Count	%	PValue	Genes	List Total	Pop Hits	Pop Total	Fold Enrichment	Bonferroni	Benjamini	FDR
ENSBTAG00000002150	IL17	-3.48701	2.45103	9.91766e+17	0.0318121	0.540581		GOTERM_BP_DIRECT	GO:0016477~cell migration	11	5.11628	2.856e-06	HES1, JUP, PTPRK, ARC, TSPAN1, PTPRF, CTGF, EFNA1, THBS1, PALLD, TGFB2	179	118	13824	7.19932	0.00297437	0.00297437	0.0045365
ENSBTAG00000025782	TNFSF8	-2.30036	5.25634	1.55023e+16	1.45818e-09	1.37209e-07		GOTERM_BP_DIRECT	GO:0098911~regulation of ventricular cardiac muscle cell action potential	5	2.32558	3.18421e-06	JUP, CAV1, DSG2, DSC2, DSP	179	9	13824	42.905	0.00331563	0.00165919	0.00505783
ENSBTAG00000026779	LYZ	-2.27405	9.7828	1.08252e+16	6.17269e-19	2.22934e-16		GOTERM_BP_DIRECT	GO:0030216~keratinocyte differentiation	7	3.25581	9.6041e-06	EVPL, IRF6, ST14, TGM1, DSP, SCEL, EPHA2	179	39	13824	13.8616	0.00996712	0.00333347	0.0152545
ENSBTAG00000043996	SAMD12	2.00653	3.06749	5903375534936690	0.0247482	0.0454254		GOTERM_BP_DIRECT	GO:0086073~bundle of His cell-Purkinje myocyte adhesion involved in cell communication	4	1.86047	4.08042e-05	JUP, DSG2, DSC2, DSP	179	6	13824	51.486	0.0416667	0.0105835	0.0647956
ENSBTAG00000009691	SH2B2	2.00718	4.11717	1.30951e+22	0.000246526	0.00984459		GOTERM_BP_DIRECT	GO:0007169~transmembrane receptor protein tyrosine kinase signaling pathway	7	3.25581	0.000169143	EGFR, DDR1, ERBB3, ERBB2, CSF1, MET, YES1	179	64	13824	8.44693	0.161743	0.0346709	0.268337
ENSBTAG00000007071	RAI14	2.01034	3.24235	8956116115876880	0.013755	0.029058		GOTERM_BP_DIRECT	GO:0086091~regulation of heart rate by cardiac conduction	5	2.32558	0.000272085	JUP, CAV1, DSG2, DSC2, DSP	179	25	13824	15.4458	0.2471	0.0462025	0.431319
ENSBTAG00000021425	LMAN1L	2.01548	2.86762	1.44648e+16	0.0439249	0.0477786		GOTERM_BP_DIRECT	GO:0060444~branching involved in mammary gland duct morphogenesis	4	1.86047	0.000320996	DDR1, TBX3, CSF1, EPHA2	179	11	13824	28.0833	0.284556	0.04671	0.508669
ENSBTAG00000001250	TFAP2A	2.01772	2.9957	8.69201e+21	0.0300837	0.052562		GOTERM_BP_DIRECT	GO:0001649~osteoblast differentiation	7	3.25581	0.00100603	TNC, GJA1, FHL2, WWTR1, LGR4, EPHA2, CYR61	179	89	13824	6.07419	0.65	0.122982	1.58612
ENSBTAG00000008350	KLHL21	2.02887	4.71049	1.78453e+22	2.60241e-06	0.000157033		GOTERM_BP_DIRECT	GO:0018149~peptide cross-linking	4	1.86047	0.00203653	EVPL, TGM1, DSP, THBS1	179	20	13824	15.4458	0.880718	0.210418	3.18635
ENSBTAG00000011182	PDLIM1	2.05289	4.44973	6.7456e+16	1.87667e-05	0.000976467		GOTERM_BP_DIRECT	GO:0031032~actomyosin structure organization	4	1.86047	0.00269963	EPB41L1, FRMD6, EPB41L4A, MYH14	179	22	13824	14.0416	0.940366	0.245691	4.20314
ENSBTAG00000038639	CXCL9	2.05622	4.70037	1.81591e+22	2.21732e-06	0.00013479		GOTERM_BP_DIRECT	GO:0030855~epithelial cell differentiation	5	2.32558	0.00476159	TAGLN, ELF3, KRT5, KRT14, EHF	179	53	13824	7.28576	0.993114	0.364004	7.30133
ENSBTAG00000025462	GADD45B	2.06548	8.17722	5.13783e+16	1.0442e-19	5.45629e-17		GOTERM_BP_DIRECT	GO:0030335~positive regulation of cell migration	7	3.25581	0.00600065	EGFR, PDGFA, F2RL1, SEMA4B, GRB7, CYR61, ALOX12	179	127	13824	4.25672	0.998122	0.407336	9.11765
ENSBTAG00000039967	KRT78	2.06593	3.22833	9.33864e+21	0.0123754	0.0267542		GOTERM_BP_DIRECT	GO:0006954~inflammatory response	9	4.18605	0.00671754	ELF3, CSF1, F2RL1, IL17F, ITGB6, CXCL9, CX3CL1, THBS1, EPHA2	179	215	13824	3.23284	0.999115	0.417701	10.1532
ENSBTAG00000001618	ALPK3	2.06605	2.91891	3.70148e+16	0.0341731	0.0475228		GOTERM_BP_DIRECT	GO:0007156~homophilic cell adhesion via plasma membrane adhesion molecules	6	2.7907	0.00831449	PCDH1, CDH16, DSG2, DSC2, CDH1, NECTIN4	179	97	13824	4.77705	0.999835	0.463141	12.4205
ENSBTAG00000021798	ERBB2	2.06665	3.00386	1.45672e+16	0.0262885	0.0475069		GOTERM_BP_DIRECT	GO:0007229~integrin-mediated signaling pathway	5	2.32558	0.00977539	CTGF, FERMT2, ITGB6, ITGB4, ITGA2	179	65	13824	5.9407	0.999964	0.494931	14.4476
ENSBTAG00000000809	IRX1	2.06676	3.32266	9.57338e+21	0.00871059	0.020049		GOTERM_BP_DIRECT	GO:0030193~regulation of blood coagulation	3	1.39535	0.0099965	CAV1, F2RL1, TC2N	179	12	13824	19.3073	0.999972	0.480519	14.7505
ENSBTAG00000025263	FAM160A1	2.06944	2.95776	4.34454e+17	0.0301559	0.042562		GOTERM_BP_DIRECT	GO:0010628~positive regulation of gene expression	7	3.25581	0.0101525	CAV1, ACTA1, ERBB3, CSF1, TNC, GJA1, TGFB2	179	142	13824	3.80707	0.999976	0.465312	14.9637
ENSBTAG00000004948	FAM84A	2.07561	3.18017	9.31556e+21	0.014304	0.0298718		GOTERM_BP_DIRECT	GO:0042127~regulation of cell proliferation	7	3.25581	0.0115381	JUP, ERBB3, TNC, CXCL9, TFAP2A, YES1, TGFB2	179	146	13824	3.70276	0.999994	0.489546	16.8349
ENSBTAG00000015527	MYO1D	2.08346	3.65409	3.03598e+16	0.00201072	0.0414194		GOTERM_BP_DIRECT	GO:0001666~response to hypoxia	5	2.32558	0.014523	PLAT, CAV1, CRYAB, CLDN3, TGFB2	179	73	13824	5.28966	1	0.552053	20.7356
ENSBTAG00000017104	MUC1	2.08612	5.15447	1.22845e+16	1.18415e-08	9.79174e-07		GOTERM_BP_DIRECT	GO:0035904~aorta development	3	1.39535	0.0175732	LTBP1, PRICKLE1, LRP2	179	16	13824	14.4804	1	0.603307	24.5442
ENSBTAG00000045577	MCCD1	2.08926	2.97919	9.19351e+21	0.0270203	0.485716		GOTERM_BP_DIRECT	GO:0045216~cell-cell junction organization	3	1.39535	0.0175732	MARVELD2, GJA1, TGFB2	179	16	13824	14.4804	1	0.603307	24.5442
ENSBTAG00000018517	VLDLR	2.09186	4.72871	4.12712e+16	1.22156e-06	7.71217e-05		GOTERM_BP_DIRECT	GO:0070372~regulation of ERK1 and ERK2 cascade	3	1.39535	0.0197497	ERBB2, EPHA2, CYR61	179	17	13824	13.6287	1	0.62869	27.1562
ENSBTAG00000022147	EPS8L2	2.09527	4.58398	7354613581324000	4.44212e-06	0.000256089		GOTERM_BP_DIRECT	GO:0030307~positive regulation of cell growth	4	1.86047	0.0212543	EGFR, ERBB2, TGFB2, ALOX12	179	46	13824	6.71557	1	0.638867	28.9121
ENSBTAG00000031194	PHLDA2	2.09881	2.91307	2.88081e+16	0.0325074	0.0458286		GOTERM_BP_DIRECT	GO:0070830~bicellular tight junction assembly	3	1.39535	0.0244192	OCLN, CLDN3, MARVELD2	179	19	13824	12.1941	1	0.67408	32.4769
ENSBTAG00000016739	RASAL1	2.10799	3.14523	1.3274e+16	0.0148599	0.0307652		GOTERM_BP_DIRECT	GO:0007155~cell adhesion	7	3.25581	0.024525	HES1, PTPRF, CTGF, TNC, ITGA2, THBS1, CYR61	179	173	13824	3.12487	1	0.660099	32.5931
ENSBTAG00000014252	SPTLC3	2.12121	4.04784	3.44201e+16	0.000196689	0.00815962		GOTERM_BP_DIRECT	GO:2001303~lipoxin A4 biosynthetic process	2	0.930233	0.0255874	ALOX15, ALOX12	179	2	13824	77.2291	1	0.660881	33.7499
ENSBTAG00000000815	EPHA2	2.12293	4.00203	1.34791e+22	0.00025835	0.0102501		GOTERM_BP_DIRECT	GO:0070374~positive regulation of ERK1 and ERK2 cascade	6	2.7907	0.0264036	EGFR, ALOX15, CTGF, PDGFA, F2RL1, CX3CL1	179	130	13824	3.56442	1	0.658164	34.6259
ENSBTAG00000004283	PPFIBP1	2.13053	3.70777	7.9856e+16	0.00127376	0.0420459		GOTERM_BP_DIRECT	GO:0003281~ventricular septum development	3	1.39535	0.0269062	LTBP1, LRP2, CYR61	179	20	13824	11.5844	1	0.651325	35.1599
ENSBTAG00000021092	ATP6V0D2	2.13213	3.82429	8929091772515360	0.000686063	0.0247053		GOTERM_BP_DIRECT	GO:0060976~coronary vasculature development	3	1.39535	0.0269062	LTBP1, PRICKLE1, LRP2	179	20	13824	11.5844	1	0.651325	35.1599
ENSBTAG00000014540	PERM1	2.13756	3.06087	9.59608e+21	0.0185039	0.0364717		GOTERM_BP_DIRECT	GO:0050770~regulation of axonogenesis	3	1.39535	0.0269062	OGN, FMOD, EFNA1	179	20	13824	11.5844	1	0.651325	35.1599
ENSBTAG00000004383	FNBP1L	2.13847	3.89437	1.53418e+16	0.000449961	0.0171327		GOTERM_BP_DIRECT	GO:0048741~skeletal muscle fiber development	3	1.39535	0.0269062	CAV2, ACTA1, XK	179	20	13824	11.5844	1	0.651325	35.1599
ENSBTAG00000021273	SEMA4B	2.13847	3.62254	1.12947e+22	0.00187795	0.0480133		GOTERM_BP_DIRECT	GO:0045787~positive regulation of cell cycle	3	1.39535	0.0269062	TBX3, TGM1, TGFB2	179	20	13824	11.5844	1	0.651325	35.1599
ENSBTAG00000044129	ST6GALNAC6	2.13865	4.55515	1.81337e+22	3.98188e-06	0.000232836		GOTERM_BP_DIRECT	GO:0007605~sensory perception of sound	5	2.32558	0.0298925	USP53, MARVELD2, ATP8B1, TFAP2A, MYH14	179	91	13824	4.24335	1	0.677121	38.2495
ENSBTAG00000006263	GP2	2.15476	3.57688	1.15569e+17	0.00219334	0.0453898		GOTERM_BP_DIRECT	GO:0001937~negative regulation of endothelial cell proliferation	3	1.39535	0.0321697	CAV2, CAV1, THBS1	179	22	13824	10.5312	1	0.691496	40.5122
ENSBTAG00000014375	TMCC3	2.15503	5.38918	6911128378225940	1.64266e-10	1.74641e-08		GOTERM_BP_DIRECT	GO:0007050~cell cycle arrest	4	1.86047	0.0353793	IRF6, AK1, THBS1, TGFB2	179	56	13824	5.51636	1	0.714155	43.5697
ENSBTAG00000005929	SPTBN2	2.16431	2.77172	9.81813e+21	0.043806	0.0477861		GOTERM_BP_DIRECT	GO:0045944~positive regulation of transcription from RNA polymerase II promoter	14	6.51163	0.037075	EGFR, MET, F2RL1, EHF, ANKRD1, WWTR1, TNFSF8, HES1, LIF, EPCAM, IL17F, TFAP2A, YES1, CYR61	179	580	13824	1.86415	1	0.719479	45.125
ENSBTAG00000001545	SLC34A2	2.16491	3.57171	5.52968e+16	0.00216328	0.0449486		GOTERM_BP_DIRECT	GO:0051592~response to calcium ion	3	1.39535	0.0378005	CAV1, S100A16, THBS1	179	24	13824	9.65363	1	0.715195	45.7781
ENSBTAG00000000434	CRYAB	2.16713	7.03835	3.21956e+22	2.53837e-26	1.65571e-22		GOTERM_BP_DIRECT	GO:0072282~metanephric nephron tubule morphogenesis	2	0.930233	0.0381359	HES1, LGR4	179	3	13824	51.486	1	0.707389	46.0775
ENSBTAG00000018143	C1ORF116	2.16792	3.02284	9.78156e+21	0.0196248	0.0380381		GOTERM_BP_DIRECT	GO:0060675~ureteric bud morphogenesis	2	0.930233	0.0381359	HES1, TACSTD2	179	3	13824	51.486	1	0.707389	46.0775
ENSBTAG00000020810	CYB561	2.17015	2.81712	9.81163e+21	0.0378436	0.041509		GOTERM_BP_DIRECT	GO:0019065~receptor-mediated endocytosis of virus by host cell	2	0.930233	0.0381359	CAV2, CAV1	179	3	13824	51.486	1	0.707389	46.0775
ENSBTAG00000011112	KCNK5	2.17234	3.08246	1.24396e+16	0.0157892	0.0323678		GOTERM_BP_DIRECT	GO:0043535~regulation of blood vessel endothelial cell migration	2	0.930233	0.0381359	EFNA1, EPHA2	179	3	13824	51.486	1	0.707389	46.0775
ENSBTAG00000018169	ITGB4	2.181	3.12501	9.99131e+21	0.0132621	0.0283628		GOTERM_BP_DIRECT	GO:0061626~pharyngeal arch artery morphogenesis	2	0.930233	0.0381359	HES1, TGFB2	179	3	13824	51.486	1	0.707389	46.0775
ENSBTAG00000003375	TC2N	2.18871	4.3211	1.67726e+22	1.90707e-05	0.000990186		GOTERM_BP_DIRECT	GO:0001843~neural tube closure	4	1.86047	0.038662	SHROOM3, PRICKLE1, ST14, SPINT1	179	58	13824	5.32614	1	0.701669	46.5441
ENSBTAG00000039163	HIST1H1D	2.19158	3.66981	1.4545e+16	0.00119956	0.0399188		GOTERM_BP_DIRECT	GO:0043066~negative regulation of apoptotic process	8	3.72093	0.0400636	EGFR, TBX3, CRYAB, TFAP2A, FHL2, PRKAA2, CYR61, ALOX12	179	246	13824	2.51151	1	0.704318	47.7688
ENSBTAG00000039731	RND3	2.19337	3.68467	1.20928e+22	0.00110264	0.037403		GOTERM_BP_DIRECT	GO:0009611~response to wounding	3	1.39535	0.0407467	PDGFA, ITGB4, TGFB2	179	25	13824	9.26749	1	0.700382	48.356
ENSBTAG00000002006	THBS1	2.19559	7.5543	1.18484e+16	5.5683e-19	2.04107e-16		GOTERM_BP_DIRECT	GO:0043588~skin development	3	1.39535	0.0407467	JUP, OVOL1, ITGB4	179	25	13824	9.26749	1	0.700382	48.356
ENSBTAG00000007204	KRT80	2.20096	2.7617	1.00985e+22	0.0422899	0.0461527		GOTERM_BP_DIRECT	GO:0016337~single organismal cell-cell adhesion	4	1.86047	0.0420945	EGFR, MPZL2, CDH1, CRNN	179	60	13824	5.1486	1	0.70249	49.4966
ENSBTAG00000018951	TBC1D9	2.20301	8.57108	9188179617025090	7.44249e-19	2.57437e-16		GOTERM_BP_DIRECT	GO:0007160~cell-matrix adhesion	4	1.86047	0.0420945	CTGF, ITGB6, ITGB4, ITGA2	179	60	13824	5.1486	1	0.70249	49.4966
ENSBTAG00000033662	NCKAP1	2.20797	3.5834	5586911608116850	0.00173711	0.0543462		GOTERM_BP_DIRECT	GO:0010468~regulation of gene expression	4	1.86047	0.045675	PTHLH, TC2N, PRKAA2, PHLDA2	179	62	13824	4.98252	1	0.722848	52.4132
ENSBTAG00000013953	CALD1	2.21575	4.35093	3.66643e+16	1.24442e-05	0.000664383		GOTERM_BP_DIRECT	GO:0008284~positive regulation of cell proliferation	8	3.72093	0.0490677	EPCAM, LIF, PDGFA, OSMR, TNC, WWTR1, TGFB2, ALOX12	179	257	13824	2.40402	1	0.739599	55.0305
ENSBTAG00000011990	ALOX15	2.21762	4.01201	1.45207e+22	0.000145633	0.00624188		GOTERM_BP_DIRECT	GO:0071560~cellular response to transforming growth factor beta stimulus	3	1.39535	0.0500765	CAV1, ANKRD1, YES1	179	28	13824	8.27454	1	0.738042	55.7824
ENSBTAG00000001086	FHL2	2.21829	4.98924	8930278705367150	1.88888e-08	1.5463e-06		GOTERM_BP_DIRECT	GO:0035910~ascending aorta morphogenesis	2	0.930233	0.0505237	HES1, TGFB2	179	4	13824	38.6145	1	0.732565	56.1119
ENSBTAG00000020196	ENPP3	2.21855	3.57779	6.04404e+16	0.00171564	0.0537592		GOTERM_BP_DIRECT	GO:0002934~desmosome organization	2	0.930233	0.0505237	DSG2, DSP	179	4	13824	38.6145	1	0.732565	56.1119
ENSBTAG00000009585	CDH16	2.23559	2.80572	1.02973e+22	0.0347147	0.0480367		GOTERM_BP_DIRECT	GO:0072307~regulation of metanephric nephron tubule epithelial cell differentiation	2	0.930233	0.0505237	LIF, WWTR1	179	4	13824	38.6145	1	0.732565	56.1119
ENSBTAG00000012818	PDLIM5	2.23892	3.08677	1.03589e+22	0.0132211	0.0283083		GOTERM_BP_DIRECT	GO:0014028~notochord formation	2	0.930233	0.0505237	EFNA1, EPHA2	179	4	13824	38.6145	1	0.732565	56.1119
ENSBTAG00000017366	GRB7	2.24455	2.78273	2.04629e+16	0.0366967	0.0402368		GOTERM_BP_DIRECT	GO:0007267~cell-cell signaling	4	1.86047	0.0572841	CTGF, BHLHA15, GJA1, CYR61	179	68	13824	4.54289	1	0.768905	60.8211
ENSBTAG00000017086	GRB10	2.25248	2.78787	1.04404e+22	0.0355993	0.0490334		GOTERM_BP_DIRECT	GO:0001942~hair follicle development	3	1.39535	0.06009	EGFR, LGR4, TGFB2	179	31	13824	7.47378	1	0.777574	62.6329
ENSBTAG00000006609	ERRFI1	2.25443	4.42063	5.54691e+17	5.22201e-06	0.000298945		GOTERM_BP_DIRECT	GO:0008285~negative regulation of cell proliferation	7	3.25581	0.0615266	LIF, DDR1, IRF6, PTPN14, GJA1, TFAP2A, TGFB2	179	217	13824	2.49126	1	0.77804	63.5299
ENSBTAG00000000569	HES1	2.27397	3.23249	1.18311e+17	0.00682327	0.0163966		GOTERM_BP_DIRECT	GO:0070836~caveola assembly	2	0.930233	0.0627529	CAV2, CAV1	179	5	13824	30.8916	1	0.777341	64.2795
ENSBTAG00000000283	CSF1	2.28354	9.72078	2.40294e+22	3.54421e-26	1.65571e-22		GOTERM_BP_DIRECT	GO:0014909~smooth muscle cell migration	2	0.930233	0.0627529	PLAT, DDR1	179	5	13824	30.8916	1	0.777341	64.2795
ENSBTAG00000046010	BHLHA15	2.2849	4.26264	1.73836e+16	1.58309e-05	0.00083075		GOTERM_BP_DIRECT	GO:0071681~cellular response to indole-3-methanol	2	0.930233	0.0627529	JUP, CDH1	179	5	13824	30.8916	1	0.777341	64.2795
ENSBTAG00000017077	CTSL2	2.28887	5.59152	2.89813e+22	5.11746e-13	6.61472e-11		GOTERM_BP_DIRECT	GO:0060056~mammary gland involution	2	0.930233	0.0627529	CAV1, ELF3	179	5	13824	30.8916	1	0.777341	64.2795
ENSBTAG00000001523	YES1	2.29684	2.97971	1.06862e+22	0.0170959	0.0344994		GOTERM_BP_DIRECT	GO:0016338~calcium-independent cell-cell adhesion via plasma membrane cell-adhesion molecules	2	0.930233	0.0627529	CLDN4, CLDN3	179	5	13824	30.8916	1	0.777341	64.2795
ENSBTAG00000021933	ALOX12	2.30479	3.13832	1.09174e+22	0.00920573	0.0210115		GOTERM_BP_DIRECT	GO:0030198~extracellular matrix organization	4	1.86047	0.0635625	ELF3, SPINT1, VWA1, CYR61	179	71	13824	4.35093	1	0.774414	64.7665
ENSBTAG00000009145	SLC7A4	2.30603	2.84978	1.40791e+16	0.0263509	0.0475846		GOTERM_BP_DIRECT	GO:0045860~positive regulation of protein kinase activity	3	1.39535	0.0635683	CSF1, CYR61, VLDLR	179	32	13824	7.24022	1	0.767185	64.77
ENSBTAG00000000793	LAMC2	2.31212	3.32856	1.14537e+22	0.00403774	0.0108256		GOTERM_BP_DIRECT	GO:0042552~myelination	3	1.39535	0.0635683	MAL2, ERBB2, XK	179	32	13824	7.24022	1	0.767185	64.77
ENSBTAG00000011356	CAMSAP3	2.32953	2.75783	4.18941e+16	0.0341576	0.0475228		GOTERM_BP_DIRECT	GO:0010629~negative regulation of gene expression	4	1.86047	0.0679177	CTGF, CRYAB, GJA1, TGFB2	179	73	13824	4.23173	1	0.783096	67.2812
ENSBTAG00000009868	VGF	2.3297	3.33196	2.78706e+16	0.0037695	0.0102455		GOTERM_BP_DIRECT	GO:0043406~positive regulation of MAP kinase activity	3	1.39535	0.0743928	EGFR, PDGFA, ERBB2	179	35	13824	6.61963	1	0.807084	70.7109
ENSBTAG00000030258	CDC42EP1	2.34127	5.19486	2.67921e+22	2.34356e-10	2.45964e-08		GOTERM_BP_DIRECT	GO:0030838~positive regulation of actin filament polymerization	3	1.39535	0.0743928	ALOX15, CDC42EP1, BAIAP2L1	179	35	13824	6.61963	1	0.807084	70.7109
ENSBTAG00000008596	PRICKLE1	2.34217	2.88157	1.73164e+16	0.0220243	0.0414572		GOTERM_BP_DIRECT	GO:0034332~adherens junction organization	2	0.930233	0.0748254	DSP, CDH1	179	6	13824	25.743	1	0.802564	70.9276
ENSBTAG00000013320	TSPAN1	2.34999	3.60879	1.30086e+22	0.000882805	0.0308843		GOTERM_BP_DIRECT	GO:0003181~atrioventricular valve morphogenesis	2	0.930233	0.0748254	CYR61, TGFB2	179	6	13824	25.743	1	0.802564	70.9276
ENSBTAG00000030424	CLEC1A	2.35088	6.67771	9484111595005690	7.17811e-19	2.51839e-16		GOTERM_BP_DIRECT	GO:0072643~interferon-gamma secretion	2	0.930233	0.0748254	VTCN1, F2RL1	179	6	13824	25.743	1	0.802564	70.9276
ENSBTAG00000001598	MAP7	2.36386	2.97744	1.11699e+22	0.0148896	0.0307807		GOTERM_BP_DIRECT	GO:0030857~negative regulation of epithelial cell differentiation	2	0.930233	0.0748254	CAV1, TBX3	179	6	13824	25.743	1	0.802564	70.9276
ENSBTAG00000017564	CGN	2.37155	3.05223	7411366030227260	0.0109874	0.0242389		GOTERM_BP_DIRECT	GO:0060426~lung vasculature development	2	0.930233	0.0748254	LIF, ERRFI1	179	6	13824	25.743	1	0.802564	70.9276
ENSBTAG00000012781	TP53BP2	2.37416	3.4695	1.39879e+16	0.00168533	0.0531323		GOTERM_BP_DIRECT	GO:0034141~positive regulation of toll-like receptor 3 signaling pathway	2	0.930233	0.0748254	CAV1, F2RL1	179	6	13824	25.743	1	0.802564	70.9276
ENSBTAG00000017685	JUP	2.37735	5.03662	1.75815e+16	1.5676e-09	1.46383e-07		GOTERM_BP_DIRECT	GO:0006508~proteolysis	6	2.7907	0.0758543	PLAT, ST14, CAPN14, MME, CPXM2, PRSS23	179	175	13824	2.64785	1	0.800768	71.437
ENSBTAG00000000394	BACE2	2.38337	2.94991	1.13029e+22	0.0158224	0.0323818		GOTERM_BP_DIRECT	GO:0001558~regulation of cell growth	3	1.39535	0.0781233	DDR1, CTGF, CYR61	179	36	13824	6.43575	1	0.804378	72.5308
ENSBTAG00000027182	NR3C2	2.38652	2.62013	1.17882e+22	0.0480797	0.0417771		GOTERM_BP_DIRECT	GO:0008286~insulin receptor signaling pathway	3	1.39535	0.0857551	CAV2, BAIAP2L1, SH2B2	179	38	13824	6.09703	1	0.828707	75.9287
ENSBTAG00000000945	ATP2C2	2.38988	4.72796	2.32441e+22	7.41724e-08	5.52e-06		GOTERM_BP_DIRECT	GO:0032330~regulation of chondrocyte differentiation	2	0.930233	0.0867433	PTHLH, CTGF	179	7	13824	22.0654	1	0.826676	76.3387
ENSBTAG00000014750	EPB41L4A	2.40086	2.77778	3.51398e+16	0.0281991	0.049967		GOTERM_BP_DIRECT	GO:0007435~salivary gland morphogenesis	2	0.930233	0.0867433	EGFR, TGFB2	179	7	13824	22.0654	1	0.826676	76.3387
ENSBTAG00000018747	PRKAA2	2.40447	2.63078	1.35337e+16	0.0452732	0.0487184		GOTERM_BP_DIRECT	GO:0019372~lipoxygenase pathway	2	0.930233	0.0867433	ALOX15, ALOX12	179	7	13824	22.0654	1	0.826676	76.3387
ENSBTAG00000008132	SOX13	2.40736	3.26599	1.19782e+22	0.00404911	0.0108325		GOTERM_BP_DIRECT	GO:0046849~bone remodeling	2	0.930233	0.0985085	LGR4, EPHA2	179	8	13824	19.3073	1	0.860071	80.743
ENSBTAG00000007485	GRHL1	2.41284	3.64193	1.37375e+22	0.000572571	0.0210088		GOTERM_BP_DIRECT	GO:2000648~positive regulation of stem cell proliferation	2	0.930233	0.0985085	EPCAM, TBX3	179	8	13824	19.3073	1	0.860071	80.743
ENSBTAG00000019633	SHROOM3	2.41637	3.09734	1.16659e+22	0.0082303	0.0190149		GOTERM_BP_DIRECT	GO:0031274~positive regulation of pseudopodium assembly	2	0.930233	0.0985085	CDC42EP1, F2RL1	179	8	13824	19.3073	1	0.860071	80.743
ENSBTAG00000006305	AK1	2.42072	3.68361	4.52858e+16	0.000433882	0.0166236		GOTERM_BP_DIRECT	GO:0050678~regulation of epithelial cell proliferation	2	0.930233	0.0985085	HES1, TACSTD2	179	8	13824	19.3073	1	0.860071	80.743
ENSBTAG00000040001	MARVELD2	2.42265	2.64777	1.28818e+16	0.0417313	0.0457464		GOTERM_BP_DIRECT	GO:0048333~mesodermal cell differentiation	2	0.930233	0.0985085	ITGB4, ITGA2	179	8	13824	19.3073	1	0.860071	80.743
ENSBTAG00000045584	CAV2	2.42523	2.63902	1.80733e+16	0.0427403	0.0465605		GOTERM_BP_DIRECT	GO:0033622~integrin activation	2	0.930233	0.0985085	FERMT2, CX3CL1	179	8	13824	19.3073	1	0.860071	80.743
ENSBTAG00000004515	KCNK1	2.42525	3.89071	1.56233e+22	0.000112728	0.00496143		GOTERM_BP_DIRECT	GO:0042593~glucose homeostasis	4	1.86047	0.0993172	BHLHA15, PRKAA2, VGF, GPRC5B	179	86	13824	3.59205	1	0.857472	81.0156
ENSBTAG00000011779	MAL2	2.44493	4.5094	1.90929e+16	5.14482e-07	3.38744e-05
ENSBTAG00000016291	RHOV	2.45323	3.12978	8016489070860550	0.00655164	0.0159183
ENSBTAG00000008494	TMEM171	2.45393	3.58877	1.37666e+22	0.000663603	0.0239316		Category	Term	Count	%	PValue	Genes	List Total	Pop Hits	Pop Total	Fold Enrichment	Bonferroni	Benjamini	FDR
ENSBTAG00000002178	PPL	2.462	3.02114	1.19073e+22	0.0101024	0.0226372		GOTERM_CC_DIRECT	GO:0070062~extracellular exosome	69	32.093	2.85388e-13	TSPAN1, SLC22A13, EFNA1, CLDN3, SLC5A1, MMP7, GJA1, FSTL1, EPCAM, OGN, GP2, VWA1, ATP6V0D2, ACTA1, PTPRF, CRYAB, SPINT1, NECTIN4, PATJ, SCEL, NEBL, JUP, DDR1, RND3, EVPL, TACSTD2, FNBP1L, KRT14, ST14, DSP, EPS8L2, ALOX12, ASS1, MAL2, CSF1, ENPP3, ITGB4, MME, CDH1, CRNN, GPRC5B, TIMP3, GPRC5A, PRSS8, KRT5, PPL, ALDH1A3, ITGB6, TGM1, HSPA6, YES1, THBS1, PLAT, TMPRSS2, PARD6B, S100A16, BAIAP2L1, AK1…	199	2162	15461	2.47958	4.90954e-11	4.90954e-11	3.48921e-10
ENSBTAG00000002580	MYH14	2.46878	3.20378	1.22649e+22	0.00453534	0.0117741		GOTERM_CC_DIRECT	GO:0016324~apical plasma membrane	16	7.44186	2.73781e-09	MUC1, OCLN, MAL2, SLC22A13, OSMR, ERBB3, ERBB2, GJA1, KCNK1, SLC34A2, EPCAM, MARVELD2, ATP8B1, S100G, LRP2, ATP6V0D2	199	163	15461	7.62635	4.70903e-07	2.35452e-07	3.34668e-06
ENSBTAG00000000575	TNC	2.47436	3.14703	6850917816726560	0.00576159	0.0143682		GOTERM_CC_DIRECT	GO:0005925~focal adhesion	21	9.76744	4.84068e-09	EGFR, CAV2, CAV1, TNC, FERMT2, PPFIBP1, ITGA2, GJA1, MME, FHL2, PDLIM1, CDH1, PALLD, EPHA2, NCKAP1, JUP, RND3, CDC42EP1, ITGB6, YES1, GRB7	199	318	15461	5.1307	8.32597e-07	2.77532e-07	5.91721e-06
ENSBTAG00000020582	PRSS22	2.47861	3.79842	8366392704972080	0.000163793	0.00686448		GOTERM_CC_DIRECT	GO:0016328~lateral plasma membrane	7	3.25581	4.87118e-06	EPCAM, CLDN7, ERBB3, CLDN3, TACSTD2, GJA1, CDH1	199	35	15461	15.5387	0.000837494	0.000209439	0.00595433
ENSBTAG00000012718	XK	2.48167	3.09601	4.71039e+16	0.00706202	0.0168636		GOTERM_CC_DIRECT	GO:0016323~basolateral plasma membrane	10	4.65116	5.37938e-06	EPCAM, EGFR, CLDN7, CDH16, ERBB3, MARVELD2, ERBB2, MYO1D, DSP, S100G	199	100	15461	7.76935	0.000924828	0.000185034	0.00657551
ENSBTAG00000010682	DDR1	2.48802	3.66067	1.56998e+16	0.000379391	0.0146732		GOTERM_CC_DIRECT	GO:0005923~bicellular tight junction	9	4.18605	7.52719e-06	EPCAM, CLDN7, PARD6B, OCLN, CLDN4, CLDN3, MARVELD2, PATJ, TJP2	199	79	15461	8.85115	0.00129384	0.000215757	0.00920079
ENSBTAG00000001186	SH2D4A	2.51142	2.7477	2.65205e+16	0.0258222	0.046906		GOTERM_CC_DIRECT	GO:0005615~extracellular space	29	13.4884	3.10178e-05	FMOD, MASP1, PDGFA, ERBB3, CSF1, TNC, CXCL9, FSTL1, CX3CL1, VGF, GPRC5B, TIMP3, TGFB2, LIF, PRSS8, OGN, IL17F, THBS1, VWA1, PLAT, LYZ, SPINT1, CPXM2, PTHLH, DDR1, TACSTD2, KRT78, SEMA4B, VLDLR	199	950	15461	2.3717	0.00532094	0.000761874	0.0379093
ENSBTAG00000014501	FERMT2	2.51434	4.2212	8506767047320870	5.10838e-06	0.000293123		GOTERM_CC_DIRECT	GO:0005882~intermediate filament	7	3.25581	6.33303e-05	JUP, KRT5, KRT17, KRT14, GJA1, DSP, KRT23	199	54	15461	10.0714	0.010834	0.00136072	0.0773869
ENSBTAG00000033510	MPZL2	2.51692	2.61873	1.32165e+18	0.0397619	0.0436579		GOTERM_CC_DIRECT	GO:0014704~intercalated disc	5	2.32558	0.000312784	JUP, DSG2, DSC2, GJA1, DSP	199	26	15461	14.9411	0.0523853	0.00596075	0.381674
ENSBTAG00000046391	GRAMD2A	2.53776	3.46123	1.37561e+22	0.00101034	0.0348986		GOTERM_CC_DIRECT	GO:0016327~apicolateral plasma membrane	4	1.86047	0.000417939	CLDN7, OCLN, CLDN4, CLDN3	199	12	15461	25.8978	0.0693766	0.00716427	0.509689
ENSBTAG00000040584	DSC2	2.55379	2.73759	1.27353e+22	0.024918	0.0456687		GOTERM_CC_DIRECT	GO:0031012~extracellular matrix	8	3.72093	0.000730417	JUP, OGN, TNC, MMP7, CPXM2, MMP15, THBS1, TGFB2	199	116	15461	5.35817	0.118101	0.0113602	0.889205
ENSBTAG00000031707	FRMD6	2.55414	3.14173	3.7843e+16	0.00482283	0.0123766		GOTERM_CC_DIRECT	GO:0005856~cytoskeleton	9	4.18605	0.00106649	JUP, EPB41L1, FRMD6, RND1, CALD1, PPL, PTPN14, EPB41L4A, PDLIM1	199	160	15461	4.37026	0.167677	0.0151782	1.2959
ENSBTAG00000000185	SLC6A14	2.55871	2.95581	1.25701e+22	0.010681	0.023632		GOTERM_CC_DIRECT	GO:0030057~desmosome	4	1.86047	0.00172315	JUP, DSG2, DSC2, DSP	199	19	15461	16.3565	0.256686	0.0225598	2.08611
ENSBTAG00000017150	EHF	2.56116	5.82219	3.61228e+22	1.2507e-17	2.32697e-15		GOTERM_CC_DIRECT	GO:0001725~stress fiber	5	2.32558	0.00279704	ACTA1, FERMT2, SH2B2, MYH14, NEBL	199	46	15461	8.44494	0.382308	0.0338265	3.36592
ENSBTAG00000003920	TGM1	2.56241	4.59169	2.42728e+22	7.91482e-08	5.83724e-06		GOTERM_CC_DIRECT	GO:0009986~cell surface	12	5.5814	0.00376908	EPCAM, PLAT, EGFR, PTPRK, DSG2, PDGFA, TNFRSF12A, MET, ITGB4, CX3CL1, GPRC5B, EPHA2	199	332	15461	2.8082	0.477697	0.0423764	4.51109
ENSBTAG00000012082	TNFRSF12A	2.56797	4.4263	5.27986e+16	4.79945e-07	3.18567e-05		GOTERM_CC_DIRECT	GO:0031234~extrinsic component of cytoplasmic side of plasma membrane	5	2.32558	0.00534706	CAV2, ALOX15, FERMT2, YES1, ERRFI1	199	55	15461	7.06304	0.602342	0.0560057	6.3436
ENSBTAG00000012482	CDCP1	2.57992	3.24245	1.7732e+16	0.00279146	0.0402355		GOTERM_CC_DIRECT	GO:0043235~receptor complex	6	2.7907	0.00597657	EGFR, DDR1, ERBB3, ERBB2, LRP2, VLDLR	199	90	15461	5.17956	0.643369	0.0588477	7.0656
ENSBTAG00000020747	ASS1	2.5807	4.62867	2.4932e+22	4.35117e-08	3.36039e-06		GOTERM_CC_DIRECT	GO:0048471~perinuclear region of cytoplasm	12	5.5814	0.00805334	EGFR, CAV2, CAV1, ATP2C2, TSPAN1, TP53BP2, RHPN2, ENPP3, CSF1, CDH1, PATJ, STBD1	199	369	15461	2.52662	0.75112	0.0743561	9.41141
ENSBTAG00000020829	PTPRK	2.58388	3.23666	7.39615e+18	0.00284135	0.0413295		GOTERM_CC_DIRECT	GO:0005887~integral component of plasma membrane	20	9.30233	0.00909156	CAV2, CAV1, TSPAN1, SLC22A13, CLDN4, SLC5A1, F2RL1, SLC6A14, MMP15, NECTIN4, KCNK1, SLC7A4, LGR4, EPHA2, EPCAM, DDR1, ATP2C2, TACSTD2, KCNK5, SLC28A3	199	820	15461	1.89496	0.792142	0.0793533	10.5636
ENSBTAG00000040460	KRT23	2.58769	4.02446	8.9437e+16	1.79811e-05	0.000937577		GOTERM_CC_DIRECT	GO:0005903~brush border	4	1.86047	0.0175358	MYO1D, MME, MYH14, SLC34A2	199	43	15461	7.2273	0.952304	0.141137	19.4472
ENSBTAG00000012525	ABO	2.617	2.54304	3.59151e+16	0.0443172	0.0479107		GOTERM_CC_DIRECT	GO:0046658~anchored component of plasma membrane	3	1.39535	0.019558	PRSS8, EFNA1, PRSS22	199	17	15461	13.7106	0.966537	0.149369	21.4508
ENSBTAG00000018395	KIAA1217	2.6173	2.52937	1.76677e+16	0.0463413	0.0498708		GOTERM_CC_DIRECT	GO:0031410~cytoplasmic vesicle	6	2.7907	0.0203639	ATP2C2, MARVELD2, ERBB2, MYO1D, DSC2, VGF	199	122	15461	3.82099	0.97095	0.148582	22.2364
ENSBTAG00000014204	S100A16	2.61821	4.17904	2.69077e+16	3.94282e-06	0.000231102		GOTERM_CC_DIRECT	GO:0005884~actin filament	4	1.86047	0.0222025	ACTA1, SH2B2, YES1, PALLD	199	47	15461	6.61221	0.978971	0.154568	24.0018
ENSBTAG00000004381	TACSTD2	2.62183	5.80726	3.72361e+22	5.37709e-18	1.15838e-15		GOTERM_CC_DIRECT	GO:0008305~integrin complex	3	1.39535	0.024184	ITGB6, ITGB4, ITGA2	199	19	15461	12.2674	0.985165	0.16092	25.8631
ENSBTAG00000018280	SLC28A3	2.62252	4.89475	2.84771e+22	8.04511e-10	7.81796e-08		GOTERM_CC_DIRECT	GO:0019897~extrinsic component of plasma membrane	3	1.39535	0.026648	PRSS8, ST14, PRSS22	199	20	15461	11.654	0.990396	0.169581	28.1192
ENSBTAG00000019448	CLDN7	2.62548	5.86284	3.77401e+22	1.03479e-18	3.2459e-16		GOTERM_CC_DIRECT	GO:0005913~cell-cell adherens junction	5	2.32558	0.0304751	JUP, CDC42EP1, DSC2, CDH1, NECTIN4	199	92	15461	4.22247	0.995123	0.185141	31.4988
ENSBTAG00000039684	CAVIN1	2.62654	2.7948	1.51239e+16	0.0177653	0.35385		GOTERM_CC_DIRECT	GO:0045095~keratin filament	4	1.86047	0.0318386	KRT80, KRT5, KRT78, KRT14	199	54	15461	5.75507	0.996172	0.186267	32.6672
ENSBTAG00000047591	C6ORF141	2.62833	3.51942	5.08259e+17	0.000528882	0.0196578		GOTERM_CC_DIRECT	GO:0045121~membrane raft	5	2.32558	0.0528977	EGFR, CAV1, MALL, MAL2, GPRC5B	199	110	15461	3.53152	0.999913	0.283841	48.5391
ENSBTAG00000002849	IRF6	2.62905	4.52703	2.44441e+22	9.814e-08	7.10979e-06		GOTERM_CC_DIRECT	GO:0030424~axon	5	2.32558	0.0573161	PTPRK, MYO1D, MME, MYH14, TGFB2	199	113	15461	3.43776	0.999961	0.295365	51.3981
ENSBTAG00000017869	CAV1	2.63376	3.20173	1.34753e+22	0.0029532	0.0441387		GOTERM_CC_DIRECT	GO:0009898~cytoplasmic side of plasma membrane	3	1.39535	0.0595369	JUP, ATP2C2, CDH1	199	31	15461	7.51872	0.999974	0.296669	52.7793
ENSBTAG00000005738	ATP8B1	2.63652	3.17012	1.80861e+16	0.00342345	0.0450018		GOTERM_CC_DIRECT	GO:0030056~hemidesmosome	2	0.930233	0.0624208	JUP, ITGB4	199	5	15461	31.0774	0.999985	0.300658	54.5192
ENSBTAG00000000253	PTPRF	2.64515	3.23407	1.36529e+22	0.00243618	0.0415671		GOTERM_CC_DIRECT	GO:0030139~endocytic vesicle	3	1.39535	0.077418	EGFR, OCLN, LRP2	199	36	15461	6.47446	0.999999	0.351512	62.6558
ENSBTAG00000014541	PDGFA	2.64633	2.86903	1.32216e+22	0.0127724	0.0474675		GOTERM_CC_DIRECT	GO:0005794~Golgi apparatus	12	5.5814	0.077578	PTHLH, CDC42EP1, CTGF, BACE2, ATP8B1, GJA1, TFAP2A, CDH1, EHF, YES1, LRP2, GRHL1	199	528	15461	1.76576	0.999999	0.343539	62.7348
ENSBTAG00000008575	CGNL1	2.65343	2.53999	1.47588e+16	0.0426325	0.0464347		GOTERM_CC_DIRECT	GO:0005915~zonula adherens	2	0.930233	0.0862895	JUP, CAMSAP3	199	7	15461	22.1981	1	0.366513	66.8161
ENSBTAG00000003089	RHPN2	2.65856	3.80602	1.71059e+22	6.93639e-05	0.00322634		GOTERM_CC_DIRECT	GO:0043296~apical junction complex	2	0.930233	0.0862895	FRMD6, CDH1	199	7	15461	22.1981	1	0.366513	66.8161
ENSBTAG00000019540	CRNN	2.66459	2.61831	1.39064e+22	0.0320465	0.0453077		GOTERM_CC_DIRECT	GO:0031256~leading edge membrane	2	0.930233	0.0862895	PTPRK, EPHA2	199	7	15461	22.1981	1	0.366513	66.8161
ENSBTAG00000019181	BAIAP2L1	2.66571	3.81972	1.72889e+22	6.06951e-05	0.00288878		GOTERM_CC_DIRECT	GO:0016342~catenin complex	2	0.930233	0.0862895	JUP, CDH1	199	7	15461	22.1981	1	0.366513	66.8161
ENSBTAG00000007814	WWTR1	2.67103	3.31563	1.41305e+22	0.00147752	0.0476379		GOTERM_CC_DIRECT	GO:0015629~actin cytoskeleton	5	2.32558	0.0915727	CDC42EP1, BAIAP2L1, PDLIM5, RAI14, FHL2	199	133	15461	2.92081	1	0.376228	69.0869
ENSBTAG00000007196	TAGLN	2.67538	4.17543	2.09637e+22	2.89061e-06	0.000173996		GOTERM_CC_DIRECT	GO:0005886~plasma membrane	37	17.2093	0.095124	OCLN, CLDN4, TNFRSF12A, CLDN3, CALD1, F2RL1, LY6G6C, MME, GJA1, CDH1, RHOV, GPRC5B, GPRC5A, EPCAM, PCDH1, MALL, CDC42EP1, KRT5, ATP8B1, PARD6B, TMPRSS2, ARC, S100A16, CRYAB, BAIAP2L1, AK1, SPINT1, TC2N, PALLD, ALOX15, RND1, DSG2, CDH16, SEMA4B, DSC2, GRB7, TJP2	199	2261	15461	1.27141	1	0.379714	70.5322
ENSBTAG00000007424	LIF	2.68104	4.52513	2.51066e+22	6.65723e-08	4.96945e-06		GOTERM_CC_DIRECT	GO:0016459~myosin complex	3	1.39535	0.096735	CGNL1, CGN, MYO1D	199	41	15461	5.68489	1	0.376839	71.1671
ENSBTAG00000019712	ST14	2.6812	5.01103	3.06777e+22	6.79027e-11	7.51181e-09
ENSBTAG00000001640	EPB41L1	2.68899	2.8317	1.35642e+22	0.013725	0.29033
ENSBTAG00000022155	FSTL1	2.69119	3.34844	3.48207e+16	0.00116266	0.0390078		Category	Term	Count	%	PValue	Genes	List Total	Pop Hits	Pop Total	Fold Enrichment	Bonferroni	Benjamini	FDR
ENSBTAG00000011770	TJP2	2.71871	5.22066	5.22347e+16	9.76874e-13	1.22403e-10		GOTERM_MF_DIRECT	GO:0005198~structural molecule activity	14	6.51163	3.97884e-08	JUP, CLDN7, CAV1, EVPL, KRT80, CLDN4, KRT5, KRT17, CLDN3, KRT14, KRT78, DSP, MAP7, KRT23	168	145	13095	7.52586	9.58896e-06	9.58896e-06	5.13907e-05
ENSBTAG00000017566	TUFT1	2.71874	5.3601	3.50315e+22	5.61089e-14	7.52994e-12		GOTERM_MF_DIRECT	GO:0042802~identical protein binding	9	4.18605	0.000332198	ETNPPL, CAV1, CLDN4, ASS1, TUFT1, CLDN3, FHL2, VWA1, GRB7	168	135	13095	5.19643	0.076951	0.0392456	0.428218
ENSBTAG00000016973	PRSS8	2.72173	4.53054	1.74228e+17	4.52759e-08	3.48568e-06		GOTERM_MF_DIRECT	GO:0005509~calcium ion binding	19	8.83721	0.000361132	LTBP1, S100A16, MASP1, TBC1D9, FSTL1, CDH1, CRNN, MMP15, TC2N, PCDH1, PRRG4, CDH16, DSG2, CAPN14, DSC2, S100G, THBS1, LRP2, VLDLR	168	571	13095	2.59366	0.0833673	0.0285992	0.465435
ENSBTAG00000033107	OSMR	2.72235	2.95019	1.37411e+22	0.00779173	0.0181553		GOTERM_MF_DIRECT	GO:0004714~transmembrane receptor protein tyrosine kinase activity	4	1.86047	0.00144391	EGFR, DDR1, ERBB2, MET	168	18	13095	17.3214	0.294066	0.0833763	1.84899
ENSBTAG00000020244	EFNA1	2.72747	4.18951	2.04585e+16	1.846e-06	0.000114485		GOTERM_MF_DIRECT	GO:0005102~receptor binding	7	3.25581	0.00149247	PLAT, CAV1, RND1, GJA1, NECTIN4, YES1, TGFB2	168	97	13095	5.625	0.302292	0.0694606	1.91063
ENSBTAG00000006367	CTGF	2.729	3.89871	1.52378e+16	2.45096e-05	0.00124882		GOTERM_MF_DIRECT	GO:0008201~heparin binding	7	3.25581	0.00234593	OGN, FMOD, PTPRF, CTGF, FSTL1, THBS1, CYR61	168	106	13095	5.14741	0.432227	0.0900257	2.98801
ENSBTAG00000021838	ESRP1	2.74239	4.11071	6.50781e+16	3.60159e-06	0.000213651		GOTERM_MF_DIRECT	GO:0004716~receptor signaling protein tyrosine kinase activity	3	1.39535	0.00325524	EGFR, ERBB3, ERBB2	168	7	13095	33.4056	0.544241	0.106185	4.12388
ENSBTAG00000010389	STBD1	2.75018	3.26824	1.90717e+16	0.00152718	0.0489636		GOTERM_MF_DIRECT	GO:0004252~serine-type endopeptidase activity	7	3.25581	0.013239	PRSS8, PLAT, TMPRSS2, MASP1, ST14, PRSS23, PRSS22	168	152	13095	3.58964	0.95972	0.330677	15.8136
ENSBTAG00000008756	ELF3	2.77871	4.68867	2.83879e+22	3.53224e-09	3.15449e-07		GOTERM_MF_DIRECT	GO:0008083~growth factor activity	5	2.32558	0.0134086	LIF, OGN, PDGFA, VGF, TGFB2	168	72	13095	5.41295	0.961355	0.303356	16.0003
ENSBTAG00000015177	PRSS23	2.78209	5.11345	3.34592e+22	3.40645e-12	4.06112e-10		GOTERM_MF_DIRECT	GO:0042803~protein homodimerization activity	8	3.72093	0.0253182	HES1, JUP, CAV2, S100A16, PDGFA, CRYAB, NECTIN4, TGFB2	168	225	13095	2.77143	0.99793	0.460993	28.1954
ENSBTAG00000004086	SPINT1	2.79022	4.80646	2.99822e+22	5.66263e-10	5.65319e-08		GOTERM_MF_DIRECT	GO:0036459~thiol-dependent ubiquitinyl hydrolase activity	3	1.39535	0.0315999	USP53, USP54, USP43	168	22	13095	10.6291	0.999564	0.505149	33.9483
ENSBTAG00000006474	EPCAM	2.79398	6.28269	2.51825e+16	2.35571e-19	1.05189e-16		GOTERM_MF_DIRECT	GO:0004052~arachidonate 12-lipoxygenase activity	2	0.930233	0.0377759	ALOX15, ALOX12	168	3	13095	51.9643	0.999907	0.538543	39.1871
ENSBTAG00000012918	CRISP3	2.80068	5.57451	3.86696e+22	9.7713e-17	1.59982e-14		GOTERM_MF_DIRECT	GO:0005178~integrin binding	3	1.39535	0.0492141	CTGF, ITGB6, CYR61	168	28	13095	8.3514	0.999995	0.607637	47.8905
ENSBTAG00000001835	GJA1	2.82584	3.06771	1.75246e+16	0.00359216	0.0485697		GOTERM_MF_DIRECT	GO:0003713~transcription coactivator activity	5	2.32558	0.0741106	JUP, ELF3, TFAP2A, PDLIM1, WWTR1	168	124	13095	3.143	1	0.734332	63.0106
ENSBTAG00000024091	MALL	2.83196	4.14744	2.23356e+22	1.51581e-06	9.47244e-05		GOTERM_MF_DIRECT	GO:0048495~Roundabout binding	2	0.930233	0.0859459	OGN, FMOD	168	7	13095	22.2704	1	0.76398	68.6734
ENSBTAG00000019596	GPRC5B	2.83721	4.03429	3.13201e+16	4.3933e-06	0.000253871
ENSBTAG00000015865	CAPN14	2.84379	4.24562	2.36676e+22	5.10059e-07	3.36735e-05
ENSBTAG00000019839	LTBP1	2.85552	2.84938	1.47325e+22	0.00940567	0.0213094		Category	Term	Count	%	PValue	Genes	List Total	Pop Hits	Pop Total	Fold Enrichment	Bonferroni	Benjamini	FDR
ENSBTAG00000010350	USP53	2.8594	2.70334	1.05995e+16	0.0173121	0.034776		KEGG_PATHWAY	bta04530:Tight junction	12	5.5814	1.18383e-06	CLDN7, PARD6B, EPB41L1, OCLN, SHROOM3, CLDN4, CLDN3, CGN, MYH14, PATJ, YES1, TJP2	98	137	7583	6.7776	0.000170457	0.000170457	0.00140369
ENSBTAG00000039509	GPRC5A	2.86194	3.60064	3.0859e+16	0.000134842	0.00584679		KEGG_PATHWAY	bta04520:Adherens junction	8	3.72093	2.3105e-05	EGFR, PTPRF, ERBB2, MET, LMO7, CDH1, NECTIN4, YES1	98	68	7583	9.10324	0.00332164	0.0016622	0.0273929
ENSBTAG00000040432	CLDN3	2.87682	6.36862	4.64077e+22	1.67254e-26	1.65571e-22		KEGG_PATHWAY	bta05412:Arrhythmogenic right ventricular cardiomyopathy (ARVC)	8	3.72093	2.54474e-05	JUP, DSG2, ITGB6, ITGB4, DSC2, GJA1, ITGA2, DSP	98	69	7583	8.97131	0.00365777	0.00122074	0.0301695
ENSBTAG00000009132	TMPRSS2	2.88057	3.57618	1.81583e+17	0.000149886	0.00637963		KEGG_PATHWAY	bta04510:Focal adhesion	12	5.5814	6.39132e-05	EGFR, CAV2, CAV1, PDGFA, ERBB2, TNC, MET, ITGB6, ITGB4, ITGA2, LAMC2, THBS1	98	208	7583	4.46409	0.00916157	0.0022983	0.0757574
ENSBTAG00000014912	FMOD	2.88975	3.0205	1.4961e+22	0.00394673	0.010628		KEGG_PATHWAY	bta04151:PI3K-Akt signaling pathway	14	6.51163	0.000439603	EGFR, PDGFA, OSMR, EFNA1, CSF1, TNC, MET, ITGB4, ITGA2, EPHA2, ITGB6, LAMC2, PRKAA2, THBS1	98	347	7583	3.12186	0.0613538	0.0125835	0.520007
ENSBTAG00000010517	EVPL	2.89168	2.56955	1.58399e+22	0.0278737	0.0496051		KEGG_PATHWAY	bta04390:Hippo signaling pathway	9	4.18605	0.000663741	PARD6B, FRMD6, CTGF, TP53BP2, TEAD1, CDH1, PATJ, WWTR1, TGFB2	98	151	7583	4.61191	0.091182	0.0158088	0.784187
ENSBTAG00000013339	NEBL	2.91693	2.60984	1.58365e+22	0.0230636	0.043041		KEGG_PATHWAY	bta04060:Cytokine-cytokine receptor interaction	11	5.11628	0.000879887	LIF, EGFR, PDGFA, TNFRSF12A, OSMR, CSF1, MET, CXCL9, CX3CL1, TNFSF8, TGFB2	98	238	7583	3.57627	0.119054	0.0179455	1.03834
ENSBTAG00000010693	LMO7	2.92431	3.36534	1.62368e+22	0.000527499	0.0196578		KEGG_PATHWAY	bta05205:Proteoglycans in cancer	10	4.65116	0.00110264	EGFR, CAV2, CAV1, ERBB3, ERBB2, MET, ITGA2, THBS1, TIMP3, TGFB2	98	203	7583	3.8117	0.14689	0.0196625	1.29963
ENSBTAG00000018773	RND1	2.93114	6.38677	2.09557e+16	2.90515e-19	1.25171e-16		KEGG_PATHWAY	bta05206:MicroRNAs in cancer	10	4.65116	0.0043109	EGFR, PDGFA, ERBB3, ERBB2, TNC, ST14, MET, THBS1, TIMP3, TGFB2	98	248	7583	3.12006	0.46319	0.0667886	4.99362
ENSBTAG00000012305	ADGRL2	2.9384	2.64309	1.58522e+22	0.0196074	0.0380381		KEGG_PATHWAY	bta04512:ECM-receptor interaction	6	2.7907	0.00499092	TNC, ITGB6, ITGB4, ITGA2, LAMC2, THBS1	98	87	7583	5.33638	0.513487	0.0695149	5.76014
ENSBTAG00000026278	CLDN4	2.94277	7.9623	8.05299e+16	6.25307e-20	3.41265e-17		KEGG_PATHWAY	bta04015:Rap1 signaling pathway	9	4.18605	0.0059257	EGFR, PARD6B, PDGFA, EFNA1, CSF1, MET, CDH1, THBS1, EPHA2	98	214	7583	3.2542	0.575074	0.0748539	6.80459
ENSBTAG00000021553	PTPN14	2.95676	2.42454	1.72726e+22	0.0437098	0.047684		KEGG_PATHWAY	bta04514:Cell adhesion molecules (CAMs)	7	3.25581	0.0138104	CLDN7, OCLN, CLDN4, PTPRF, VTCN1, CLDN3, CDH1	98	154	7583	3.51716	0.86501	0.153699	15.2017
ENSBTAG00000012919	MMP15	2.96051	3.29572	1.61791e+22	0.00073146	0.0261865		KEGG_PATHWAY	bta05219:Bladder cancer	4	1.86047	0.0142392	EGFR, ERBB2, CDH1, THBS1	98	40	7583	7.73776	0.873204	0.146884	15.6379
ENSBTAG00000021601	PARD6B	2.98044	3.85953	2.05251e+22	1.07535e-05	0.000577889		KEGG_PATHWAY	bta05410:Hypertrophic cardiomyopathy (HCM)	5	2.32558	0.0189852	ITGB6, ITGB4, ITGA2, PRKAA2, TGFB2	98	80	7583	4.8361	0.936718	0.178936	20.33
ENSBTAG00000032821	SCEL	2.99789	2.60127	1.64776e+22	0.0213346	0.04046		KEGG_PATHWAY	bta04144:Endocytosis	8	3.72093	0.0484216	EGFR, PARD6B, CAV2, CAV1, ERBB3, MET, HSPA6, TGFB2	98	260	7583	2.38085	0.999213	0.379034	44.4849
ENSBTAG00000014466	VTCN1	3.00466	2.89282	1.57361e+22	0.00585946	0.0145209		KEGG_PATHWAY	bta05218:Melanoma	4	1.86047	0.064308	EGFR, PDGFA, MET, CDH1	98	72	7583	4.29875	0.99993	0.450211	54.5311
ENSBTAG00000020520	RASD1	3.01286	3.89212	2.11652e+22	6.94143e-06	0.000388325		KEGG_PATHWAY	bta05202:Transcriptional misregulation in cancer	6	2.7907	0.0717712	PLAT, JUP, TMPRSS2, PDGFA, MET, SPINT1	98	174	7583	2.66819	0.999978	0.467868	58.6499
ENSBTAG00000021923	DSG2	3.01604	3.38728	1.38603e+16	0.000350111	0.013605		KEGG_PATHWAY	bta05100:Bacterial invasion of epithelial cells	4	1.86047	0.0754201	CAV2, CAV1, MET, CDH1	98	77	7583	4.01961	0.999988	0.465982	60.5367
ENSBTAG00000001081	PALLD	3.02748	2.67643	1.63679e+22	0.0150026	0.0309621		KEGG_PATHWAY	bta04360:Axon guidance	5	2.32558	0.075814	RND1, EFNA1, MET, SEMA4B, EPHA2	98	125	7583	3.0951	0.999988	0.449836	60.7356
ENSBTAG00000039310	SLC22A13	3.03214	2.49478	3.25812e+17	0.0309371	0.0437329		KEGG_PATHWAY	bta04014:Ras signaling pathway	7	3.25581	0.0800435	EGFR, RASAL1, PDGFA, EFNA1, CSF1, MET, EPHA2	98	235	7583	2.30486	0.999994	0.451566	62.8141
ENSBTAG00000012467	MASP1	3.03479	3.43387	9.95649e+16	0.000242109	0.0097156		KEGG_PATHWAY	bta05160:Hepatitis C	5	2.32558	0.0903913	EGFR, CLDN7, OCLN, CLDN4, CLDN3	98	133	7583	2.90893	0.999999	0.477772	67.4817
ENSBTAG00000020731	PRRG4	3.04845	2.41777	1.80718e+22	0.0404037	0.0442017		KEGG_PATHWAY	bta05414:Dilated cardiomyopathy	4	1.86047	0.0973788	ITGB6, ITGB4, ITGA2, TGFB2	98	86	7583	3.59896	1	0.488597	70.3232
ENSBTAG00000011108	USP54	3.05349	3.94939	3.85677e+16	3.36144e-06	0.000199888
ENSBTAG00000015106	DSP	3.05388	3.85259	3.86196e+16	8.29387e-06	0.000454663
ENSBTAG00000019289	ITGA2	3.05755	3.42471	4.14389e+16	0.000240615	0.00968731
ENSBTAG00000021975	PATJ	3.06935	2.80677	2.08861e+16	0.00786081	0.0182816
ENSBTAG00000006161	MET	3.07297	4.27905	5.98261e+17	8.51703e-08	6.26257e-06
ENSBTAG00000002075	MME	3.08232	2.54461	1.74179e+22	0.023946	0.0442173
ENSBTAG00000005359	TGFB2	3.11486	3.38021	3.81546e+16	0.00027568	0.0108674
ENSBTAG00000012518	PCDH1	3.11782	3.74724	2.05645e+22	1.6193e-05	0.00084794
ENSBTAG00000024869	CX3CL1	3.12761	2.35905	1.22808e+16	0.0458345	0.049321
ENSBTAG00000009844	CYR61	3.13527	4.99919	3.75563e+22	5.91443e-13	7.56523e-11
ENSBTAG00000021294	VWA1	3.13839	2.95989	1.66318e+22	0.00324861	0.0409722
ENSBTAG00000011734	ANKRD1	3.14599	2.39601	8.09576e+17	0.0393266	0.0430432
ENSBTAG00000032657	TEAD1	3.17305	2.90916	1.68733e+22	0.00396632	0.0106691
ENSBTAG00000006806	KRT17	3.18152	4.67998	3.44198e+16	1.32825e-10	1.43702e-08
ENSBTAG00000004594	MMP7	3.20296	2.52074	1.84805e+22	0.0227045	0.0425001
ENSBTAG00000017877	NECTIN4	3.21264	3.01586	2.41328e+16	0.00207226	0.0428304
ENSBTAG00000017020	S100G	3.21871	2.77425	3.26018e+16	0.00719761	0.0170131
ENSBTAG00000034848	F2RL1	3.24658	5.2946	4.32206e+22	1.92693e-16	3.03356e-14
ENSBTAG00000007583	KRT14	3.26236	2.75565	2.45666e+16	0.00735805	0.0173384
ENSBTAG00000021639	ARC	3.29007	3.97605	1.24439e+16	8.57137e-07	5.51058e-05
ENSBTAG00000015991	CDH1	3.3058	5.93506	2.10127e+16	2.89616e-19	1.25171e-16
ENSBTAG00000011628	EGFR	3.31472	2.87119	4.0882e+17	0.00377033	0.0102455
ENSBTAG00000000585	LY6G6C	3.35247	3.34443	2.02618e+16	0.000184764	0.00770393
ENSBTAG00000012656	OVOL1	3.36179	3.2047	3.75239e+16	0.000475229	0.017928
ENSBTAG00000010444	ERBB3	3.38059	4.29636	5.57949e+16	1.10086e-08	9.16472e-07
ENSBTAG00000000561	OCLN	3.40789	4.26572	2.99821e+22	1.4317e-08	1.1799e-06
ENSBTAG00000009125	ALDH1A3	3.4207	5.03606	4.22047e+22	1.44506e-14	2.01643e-12
ENSBTAG00000020638	TIMP3	3.42708	2.73974	2.96041e+16	0.00622449	0.0152562
ENSBTAG00000004555	LRP2	3.43449	2.35167	2.1939e+22	0.0344469	0.0477208
ENSBTAG00000001244	PLAT	3.46043	4.35443	1.23587e+17	3.0428e-09	2.73729e-07
ENSBTAG00000002606	LGR4	3.47717	3.0917	2.53249e+16	0.00077272	0.0274237
ENSBTAG00000021706	TBX3	3.48308	2.57158	5.85877e+17	0.0129612	0.0278473
ENSBTAG00000006538	PTHLH	3.49215	4.27878	5.05787e+16	7.50079e-09	6.35213e-07
ENSBTAG00000000120	USP43	3.55179	3.0131	1.93337e+22	0.00109765	0.0372853
ENSBTAG00000018941	CPXM2	3.55332	2.83128	1.25532e+16	0.00317733	0.0491796
ENSBTAG00000046386	SERTM1	3.66476	2.51869	5.64545e+16	0.0133685	0.0284146
ENSBTAG00000009080	ITGB6	3.67509	4.22987	2.94696e+17	5.73157e-09	4.9564e-07
ENSBTAG00000010284	ETNPPL	3.67931	3.94705	2.29599e+16	2.24957e-07	1.56065e-05
ENSBTAG00000012851	SLC5A1	3.85093	3.04888	7.86958e+16	0.000507091	0.0189265
ENSBTAG00000039035	HSPA6	3.96723	6.50331	8.90067e+16	5.57828e-20	3.11357e-17
ENSBTAG00000038384	KRT5	3.97508	5.52788	2.62471e+16	2.24701e-19	1.02193e-16
ENSBTAG00000046332	ACTA1	4.47064	5.84497	3.22625e+16	1.77564e-19	8.38613e-17
ENSBTAG00000038878	AOX4	4.88858	3.36816	1.42149e+16	5.67712e-06	0.000322742

## Sheet: Table S5
Supplementary Table S5 : RNA Seq and qPCR differential expression results and correlation coefficient (r) between the two methodologies using ACTB and GAPDH as reference genes
	RNAseq (RPKM)			qPCR (Mean dCq Expression (2-dCq)
	Early	Mid	Late	Early	Mid	Late	Correlation Coefficient	P
CSN2	35659.4	11757.1	23926.4	117.787	11.5243	74.4449	0.995449	0.037325
FABP3	2456.4	1336.62	1524.05	4.67437	0.912968	1.15947	0.995174	0.0179821
LALBA	11909.9	4883.28	6228.71	11.6724	1.77041	4.45848	0.996455	0.0352169
LPIN1	3.95169	3.97536	6.23243	0.00387659	0.00304015	0.00755122	0.983081	0.0123465
PAEP	34214.3	12181.2	13936.3	114.03	6.49581	7.38753	0.99792	0.0520228
RPS23	1386.16	681.007	601.82	0.874041	0.45111	0.584246	0.919206	0.0351848
RPS9	1674.69	824.948	688.557	3.95908	0.23422	0.395736	0.986197	0.0372975
	RNAseq (RPKM)
Ref Gene	Early	Mid	Late
ACTB	1240.49	1381.37	1529.7
GAPDH	1211.49	1686.02	1401.6
	qPCR (Cq)
Ref Gene	Early	Mid	Late
ACTB	22.1125	22.29	22.0725
GAPDH	21.93	22.15	21.95

## Sheet: Table S6
Supplementary Table S6. Primer sequences for quantitative PCR
SN	Gene	Primer	Sequence	Reference
1	ACTB	F:	GCGTGGCTACAGCTTCACC	53
		R:	TTGATGTCACGGACGATTTC
2	PAEP/BLG	F:	TCCCTGCCGTGTTCAAGATCG	54
		R:	AAATTTCTCCAGGGCCTCGT
3	CSN2	F	CCATAACAGCCTCCCA C	54
		R	GCCATAGCCTCCTTCAC
4	FABP3	F:	TTGTGCGGGAGATGGTTGA	54
		R:	TGCCGAGTCCAGGAGTAGCC
5	LALBA	F:	CTCTGCTCCTGGTAGGCATC	53
		R:	ACAGACCCATTCAGGCAAAC
6	LPIN1	F	TGGCCACCAGAATAAAGCATG	28
		R	GCTGACGCTGGACAACAGG
7	RPS9	F:	CCTCGACCAAGAGCTGAAG	53
		R:	CCTCCAGACCTCACGTTTGTTC
8	RPS23	F:	CCCAATGATGGTTGCTTGAA	53
		R:	CGGACTCCAGGAATGTCACC
9	GAPDH	F:	TGGAAAGGCCATCACCATCT	53
		R:	CCCACTTGATGTTGGCAG
